# Supplementary material for: The combined signatures of programmed cell death and immune landscape provide a prognostic and therapeutic biomarker in the hepatocellular carcinoma
Source: Front Chem. 2024 Nov 12;12:1484310. doi: 10.3389/fchem.2024.1484310 (PMC11591233; doi:10.3389/fchem.2024.1484310)
Supplement: Supplementary file 1 [file Table1.XLSX]

## Sheet: Supplementary Table 1
PCD-related genes
AATF
ABCA2
ABCB9
ABCC1
ABL1
ABL2
ACAA2
ACACA
ACER2
ACKR3
ACO1
ACP2
ACP5
ACSF2
ACSL1
ACSL3
ACSL4
ACSL5
ACSL6
ACVR1
ACVR1B
ADGRE2
ADORA1
ADPRHL2
ADRA1A
ADRB2
AEN
AGA
AGT
AGTR2
AIFM1
AIFM2
AIM2
AIRE
AKR1C1
AKR1C2
AKR1C3
AKT1
ALOX12
ALOX15
ALOX5
AMBRA1
ANXA6
AP1B1
AP1G1
AP1M1
AP3B2
APAF1
APPL1
AR
ARH3
ARHGEF2
ARL6IP5
ARMC10
ARRB2
ASAH2
ATF3
ATF4
ATF6
ATG101
ATG13
ATG14
ATG2A
ATG2B
ATG5
ATG7
ATM
ATP13A2
ATP2A1
ATP2A3
ATP5IF1
ATP5MC3
ATP6V0A1
ATP6V0A2
ATP6V0B
ATP6V0C
ATP6V0D1
ATP6V0D2
ATP6V0E1
ATP6V0E2
ATP6V1A
ATP6V1B1
ATP6V1B2
ATP6V1C1
ATP6V1C2
ATP6V1D
ATP6V1E1
ATP6V1E2
ATP6V1G1
ATP6V1G2
ATP6V1H
AUP1
AVP
BACH1
BAD
BAG3
BAG5
BAG6
BAK1
BAX
BBC3
BCAP31
BCL10
BCL2
BCL2A1
BCL2L1
BCL2L10
BCL2L11
BCL2L12
BCL2L14
BCL2L2
BCL3
BCLAF1
BDKRB2
BDNF
BECN1
BID
BIK
BIRC2
BIRC3
BIRC6
BLOC1S2
BMF
BMP4
BMP5
BMPR1B
BNIP3
BNIP3L
BOK
BRCA1
BRCA2
BRSK2
BTK
C9orf72
CA9
CAAP1
CALCOCO2
CAMK2
CAMKK2
CAMP
CAPN1
CAPN2
CAPNS1
CARS
CASP1
CASP10
CASP12
CASP2
CASP3
CASP4
CASP5
CASP6
CASP8
CASP8AP2
CASP9
CAV1
CBS
CCAR2
CCK
CD14
CD24
CD27
CD28
CD38
CD3E
CD44
CD5
CD68
CD70
CD74
CD84
CDC37
CDIP1
CDK5
CDK5R1
CDKN1A
CDKN2D
CEBPB
CFLAR
CHAC1
CHCHD10
CHEK2
CHGA
CHMP1
CHMP2A
CHMP2B
CHMP3
CHMP4A
CHMP4B
CHMP4C
CHMP5
CHMP6
CHMP7
CHUK
CIB1
CIDEB
CISD1
CISD2
CLEC16A
CLN3
CLN5
CLNK
CLTA
CLTB
CLTC
CLTCL1
CLU
COL2A1
CP
CPLX2
CPTP
CRADD
CREB3
CREB3L1
CRH
CRIP1
CRYAB
CS
CSF2
CSNK2A1
CSNK2A2
CTH
CTNNA1
CTNS
CTSA
CTSB
CTSC
CTSD
CTSE
CTSF
CTSG
CTSH
CTSK
CTSL
CTSO
CTSS
CTSW
CTSZ
CTTN
CUL1
CUL2
CUL3
CUL4A
CUL5
CX3CL1
CX3CR1
CXCL12
CYBB
CYCS
CYLD
CYP1B1
DAB2IP
DAP
DAP3
DAPK1
DAPK2
DAPK3
DAPL1
DAXX
DBH
DCC
DCN
DDIAS
DDIT3
DDIT4
DDRGK1
DDX3X
DDX47
DDX5
DEDD
DEDD2
DEF8
DELE1
DEPDC5
DEPP1
DEPTOR
DHRSX
DIABLO
DIDO1
DNAJA1
DNAJC10
DNASE2
DNASE2B
DNM1L
DPF2
DPP4
DRAM1
DRAM2
DYRK2
E2F1
E2F2
EDA2R
EEF1A1
EEF1A2
EIF2AK2
EIF2AK3
EIF2AK4
EIF4G1
EIF4G2
EIPA
ELANE
ELAPOR1
ELL3
EMC2
ENO1
ENTPD4
EP300
EPHA2
EPM2A
EPO
ERBB3
ERCC4
ERCC6
ERN1
ERN2
ERO1A
ERP29
EXOC1
EXOC4
EXOC7
EXOC8
EYA1
EYA2
EYA3
EYA4
FADD
FADS2
FAF1
FAIM
FAIM2
FAM162A
FAM98A
FANCD2
FAS
FASLG
FASTK
FBH1
FBXL2
FBXO7
FBXW7
FDFT1
FEM1B
FER
FES
FEZ1
FEZ2
FGA
FGB
FGF10
FGFR1
FGFR3
FGG
FGR
FHIT
FIGNL1
FIS1
FLCN
FNIP2
FOXF1
FOXK1
FOXK2
FOXO1
FOXO3
FTH1
FTL
FTMT
FUCA1
FXN
FYCO1
FYN
FZD5
FZD9
G0S2
G6PD
GAA
GAB2
GABARAP
GALC
GALNS
GAPDH
GATA1
GATA2
GATA4
GBA
GCC2
GCLC
GCLM
GDNF
GFAP
GFRAL
GGA1
GGA2
GGA3
GGCT
GHITM
GLA
GLB1
GLNA
GLS2
GLUD1
GLUD2
GM2A
GNAI2
GNAI3
GNPTAB
GNPTG
GNS
GOLGA2
GOT1
GPER1
GPR137
GPR137B
GPSM1
GPX1
GPX4
GRINA
GSDMA
GSDMB
GSDMC
GSDMD
GSDME
GSK3A
GSK3B
GSKIP
GSS
GSTP1
GUSB
GZMB
H2A
HAX1
HDAC1
HDAC6
HERC1
HERPUD1
HEXA
HEXB
HGF
HGS
HGSNAT
HIC1
HIF1A
HINT1
HIP1
HIP1R
HIPK1
HIPK2
HMGB1
HMGB2
HMGCR
HMOX1
HNRNPK
HPS6
HRAS
HRK
HSBP1
HSP70
HSP90A
HSP90AA1
HSPA1A
HSPA1B
HSPA8
HSPB1
HSPB8
HTR2B
HTRA2
HTT
HUWE1
HYAL1
HYAL2
HYOU1
ICAM1
IDS
IDUA
IFI16
IFI27
IFI27L1
IFI27L2
IFI6
IFNA
IFNAR1
IFNAR2
IFNB
IFNB1
IFNG
IFNGR1
IFNGR2
IGF1
IGF2R
IKBKB
IKBKE
IKBKG
IL10
IL10RA
IL12A
IL13
IL13RA2
IL18
IL19
IL1A
IL1B
IL2
IL20RA
IL33
IL4
IL4R
IL6
IL6R
IL7
INCA1
information
ING2
ING5
INHBA
INHBB
INS
IREB2
IRF1
IRF2
IRF9
IRGM
ITGA6
ITGAM
ITGAV
ITM2C
ITPR1
ITPRIP
IVNS1ABP
JAK1
JAK2
JAK3
JMY
JNK
JUN
KAT5
KAT8
KDM1A
KDM4A
KDR
KEAP1
KIF1B
KIF25
KIT
KITLG
KLHL22
KLHL3
KRT18
KRT8
KXD1
LACRT
LAMP1
LAMP2
LAMP3
LAMTOR1
LAMTOR2
LAMTOR3
LAMTOR4
LAMTOR5
LAPTM4A
LAPTM4B
LAPTM5
LARP1
LAT
LAT2
LCK
LEP
LEPR
LGALS12
LGALS3
LGALS8
LGALS9
LGMN
LIPA
LPCAT3
LRRK2
LRSAM1
LTBR
LY96
LYN
LZTS1
M6PR
MADD
MAEL
MAGEA3
MAN2B1
MANBA
MAP1LC3A
MAP1LC3B
MAP1LC3C
MAP2K5
MAP3K5
MAP3K7
MAP6
MAPK15
MAPK3
MAPK7
MAPK8
MAPK8IP1
MAPK8IP2
MAPK9
MAPT
MARCHF7
MAZ
MCL1
MCOLN1
MDM2
MEFV
MELK
MET
MFF
MFN2
MFSD8
MIA
MID2
MIF
MILR1
MIR132
MIR15A
MIR16-1
MIR17
MIR198
MIR199A1
MIR21
MIR210
MIR221
MIR222
MIR26B
MIR27B
MIR449A
MIRLET7B
MKNK2
MLH1
MLKL
MLLT11
MLST8
MMP1
MMP9
MNT
MOAP1
MPO
MPV17L
MRGPRX2
MSH2
MSH6
MSX1
MT1G
MT3
MTCL1
MTDH
MTM1
MTMR3
MTMR4
MTMR8
MTMR9
MTOR
MUC1
MUL1
MYBBP1A
MYH9
NACC2
NAGA
NAGLU
NAGPA
NANOS3
NAPSA
NBN
NCK1
NCK2
NCOA4
NCX1
NDEL1
NDUFA13
NDUFS3
NEDD4
NEU1
NFATC4
NFE2L2
NFKB1
NFKB1A
NFS1
NGF
NGFR
NKX3-1
NLE1
NLRC4
NLRP1
NLRP2
NLRP3
NLRP6
NLRP7
NME5
NMT1
NOC2L
NOD1
NOD2
NOG
NOL3
NONO
NOS3
NOX1
NOX2
NPC1
NPC2
NPRL2
NQO1
NR4A2
NR4A3
NRBP2
NRF2
NUPR1
of
OGG1
OPA1
OPTN
ORMDL3
OSBPL7
OTUB1
P2RX4
P2RX7
P4HB
PAAN
PADI4
PAFAH1B2
PAK2
PAK5
PARK7
PARP
PARP1
PARP2
PAWR
PCBP1
PCBP2
PCGF2
PDCD10
PDCD5
PDCD6
PDIA3
PDK1
PDK2
PDPK1
PDX1
PEA15
PEBP1
PELI3
PERP
PF4
PGAM5
PGD
PHB2
PHF23
PHIP
PHKG2
PHLDA3
PI3KC3
PIAS4
PIDD1
PIH1D1
PIK3C2A
PIK3C3
PIK3CA
PIK3CB
PIK3CD
PIK3CG
PIK3R1
PIK3R2
PIM2
PINK1
PIP4K2A
PIP4K2B
PIP4K2C
PIP4P1
PJVK
PLA2G15
PLA2G3
PLA2G4
PLAGL2
PLAUR
PLCG1
PLEKHF1
PLEKHM1
PLEKHM2
PLK2
PLK3
PLSCR3
PMAIP1
PML
POLB
POLDIP2
POU4F1
POU4F2
PPARD
PPIA
PPID
PPIF
PPM1F
PPP1CA
PPP1R13B
PPP1R15A
PPP2R1B
PPP3CC
PPP3R1
PPT1
PPT2
PRDX2
PRELID1
PRKAA1
PRKAA2
PRKAB1
PRKAB2
PRKACA
PRKAG1
PRKAG2
PRKAG3
PRKCA
PRKCD
PRKD1
PRKDC
PRKN
PRKRA
PRNP
PRODH
PROM2
PSAP
PSAPL1
PSEN1
PSMD10
PSME3
PTEN
PTGDR
PTGDS
PTGIS
PTGS2
PTH
PTPMT1
PTPN1
PTPN2
PTPN22
PTPRC
PTTG1IP
PYCARD
PYG
QARS1
QSOX1
RAB34
RAB39B
RAB3A
RAB3GAP1
RAB3GAP2
RAB7A
RAB8A
RAC2
RACK1
RAF1
RALB
RASIP1
RB1
RB1CC1
RBCK1
RELA
RET
RETREG1
RETREG3
RFFL
RHEB
RHOA
RHOT1
RHOT2
RIPK1
RIPK2
RIPK3
RMC1
RNF146
RNF152
RNF183
RNF186
RNF31
RNF34
RNF41
RNF5
ROCK
ROCK1
RPL11
RPL26
RPL8
RPS27L
RPS3
RPS6KB1
RPS7
RPTOR
RRAGA
RRAGB
RRAGC
RRAGD
RRP8
RTKN2
RTL10
RUBCN
RUBCNL
RUFY4
S100A13
S100A8
S100A9
SAT1
SAT2
SCAF11
SCARB2
SCFD1
SCG2
SCN2A
SCOC
SCRT2
SEC22B
SELENOK
SELENOS
SENP1
SEPTIN4
SERINC3
SERPINE1
SESN1
SESN2
SESN3
SFN
SFPQ
SFRP1
SFRP2
SGMS1
SGPL1
SGPP1
SGSH
SH3BP4
SH3GLB1
SH3RF1
SHARPIN
SHH
SHISA5
SIAH1
SIAH2
SIRT1
SIRT2
SIVA1
SKIL
SLC11A1
SLC11A2
SLC17A5
SLC1A5
SLC25A4S
SLC25A5
SLC38A9
SLC39A14
SLC39A8
SLC3A2
SLC40A1
SLC7A11
SLC9A3R1
SMAD3
SMCR8
SMG1
SMPD1
SNAI1
SNAI2
SNAP23
SNAPIN
SNCA
SNRNP70
SNW1
SNX16
SNX32
SNX4
SNX5
SNX6
SOD1
SOD2
SOGA1
SOGA3
SORL1
SORT1
SP100
SPAG9
SPATA2
SPHK2
SPTLC1
SPTLC2
SQLE
SQSTM1
SRC
SREBF1
SREBF2
SRPX
SST
SSTR3
ST20
STAT1
STAT2
STAT3
STAT4
STAT5A
STAT5B
STAT6
STBD1
STEAP3
STING1
STK11
STK24
STK25
STK3
STK4
STRADB
STUB1
STX4
STXBP1
STXBP2
STYXL1
SUMF1
SUPT5H
SVIP
SYK
SYNPO2
SYTL4
SYVN1
TAB2
TAB3
Table
TAF9
TAF9B
TBC1D14
TBC1D25
TBK1
TCF7L2
TCIRG1
TERT
TEX264
TF
TFDP1
TFDP2
TFEB
TFPT
TFRC
TGFB1
TGFB2
TGFBR1
THBS1
The
TICAM1
TICAM2
TIGAR
TIMM50
TIMP3
TINAP
TIRAP
TIRP
TLK2
TLR3
TLR4
TM2D1
TMBIM1
TMBIM6
TMC8
TMEM102
TMEM106B
TMEM109
TMEM117
TMEM14A
TMEM150A
TMEM150B
TMEM150C
TMEM161A
TMEM39A
TMEM39B
TMEM59
TNF
TNFAIP3
TNFRSF10A
TNFRSF10B
TNFRSF10C
TNFRSF12A
TNFRSF1A
TNFRSF1B
TNFRSF25
TNFRSF6
TNFSF10
TNFSF12
TNFSF6
TOMM7
TOPORS
TP53
TP53BP2
TP53INP1
TP53INP2
TP63
TP73
TPCN1
TPCN2
TPD52L1
TPP1
TPT1
TRADD
TRAF1
TRAF2
TRAF5
TRAF7
TRAP1
TREM2
TRIAP1
TRIB3
TRIF
TRIM13
TRIM14
TRIM21
TRIM22
TRIM27
TRIM32
TRIM34
TRIM38
TRIM39
TRIM5
TRIM6
TRIM65
TRIM68
TRIM8
TRIML1
TRIML2
TRPM7
TSC1
TSC2
TSPO
TXNDC12
TYK2
TYROBP
UACA
UBA5
UBB
UBE2K
UBE4B
UBQLN1
UBQLN2
UBQLN4
UCHL1
UFC1
UFL1
UFM1
ULK1
UMOD
UNC13D
UNC5B
URI1
USP10
USP13
USP21
USP28
USP30
USP33
USP36
USP47
UVRAG
VAMP7
VAMP8
VDAC1
VDAC2
VDAC3
VNN1
VPS13C
VPS13D
VPS24
VPS26A
VPS26B
VPS33A
VPS33B
VPS35
VPS4
VPS4A
WAC
WASH3P
WASHC1
WDFY3
WDR24
WDR35
WDR41
WDR6
WDR81
WIPI2
WNT4
WWOX
XBP1
XIAP
YAP1
YBX3
YWHAB
YWHAE
YWHAG
YWHAH
YWHAQ
YWHAZ
ZBP1
ZC3H12A
ZC3HC1
ZDHHC3
ZEB1
ZFYVE16
ZKSCAN3
ZMPSTE24
ZMYND11
ZNF205
ZNF385A
ZNF385B
ZNF622
ZSWIM2

## Sheet: Supplementary Table 2
Primers Information
Primers Name	Sequence ( 5' to 3' )
HTRA2 F	CTCCCCGGAGTCAGTACAACT
HTRA2 R	AGGATCTCGATATAGACCACGG

## Sheet: Supplementary Table 3
461 prognostic PCDs
gene	HR	HR.95L	HR.95H	p value
PPIA	2.00465	1.48317	2.70949	6.0623e-06
SNRNP70	1.33738	1.01754	1.75775	0.0371026
FASTK	1.37354	1.02282	1.84452	0.0348611
DAP3	1.69455	1.27963	2.244	0.000232542
PPM1F	1.399	1.04837	1.86689	0.0225552
QARS1	1.45242	1.06348	1.98362	0.0189266
CLN3	1.3741	1.09524	1.72398	0.00603289
SNAPIN	1.54672	1.16736	2.04938	0.00238346
GBA	1.42162	1.1578	1.74555	0.000782413
PDCD5	1.41602	1.10514	1.81437	0.00595255
CDK5	1.58497	1.20225	2.08953	0.00108993
PEA15	1.36685	1.11269	1.67906	0.00290822
UFC1	1.44324	1.12589	1.85004	0.00378083
STX4	1.52959	1.09745	2.1319	0.0121102
KXD1	1.57632	1.15855	2.14474	0.00377129
DEDD	1.6946	1.25834	2.28212	0.000514502
E2F1	1.20986	1.07745	1.35856	0.00127644
TRAF2	1.47156	1.17851	1.83749	0.000650689
LAMTOR1	1.70616	1.23282	2.36124	0.00127094
ADRA1A	0.823936	0.702122	0.966884	0.0176668
PDCD6	1.99912	1.47792	2.70412	6.97203e-06
VPS33A	1.78279	1.28056	2.48199	0.000615157
SHARPIN	1.37292	1.09427	1.72253	0.00617636
USP21	1.50842	1.18953	1.9128	0.000693397
CTSA	1.74892	1.36957	2.23334	7.4287e-06
AATF	1.64934	1.26216	2.15531	0.00024686
NAGPA	1.38305	1.06689	1.79289	0.0143286
MAPK3	1.59822	1.22808	2.07994	0.000485829
DAXX	1.40468	1.07096	1.84237	0.0140751
HAX1	1.64706	1.24082	2.18631	0.000554052
RTL10	1.4349	1.10636	1.86099	0.00649187
NEU1	1.28975	1.08335	1.53546	0.00423937
ZNF205	1.52835	1.14246	2.0446	0.00427746
RHEB	1.81957	1.35248	2.44796	7.65916e-05
ATP6V1E1	1.7911	1.31596	2.4378	0.000210826
HSPB1	1.18179	1.01607	1.37454	0.0302486
TIMM50	1.44541	1.08584	1.92404	0.0115937
AKR1C3	1.31272	1.11025	1.55211	0.00145467
RBCK1	1.37442	1.09381	1.72703	0.00634255
STK25	1.96587	1.43154	2.69964	2.95645e-05
TRIM27	1.47444	1.09667	1.98236	0.0101422
HRAS	1.45259	1.18839	1.77553	0.000267263
TRIM65	1.43795	1.14659	1.80335	0.00166642
NPRL2	1.74251	1.19559	2.53963	0.00385925
PIP4P1	1.37395	1.01636	1.85735	0.0388765
GLA	1.43496	1.18468	1.7381	0.000221558
BAX	1.30294	1.05357	1.61135	0.0146316
DEF8	1.37887	1.03422	1.83838	0.028576
RHOT2	1.5234	1.11328	2.08462	0.008525
UBQLN4	1.41526	1.14085	1.75568	0.0015874
PARP2	1.55836	1.1808	2.05666	0.00172455
ATG13	1.87582	1.31208	2.68177	0.000561887
ATP6V1C1	1.46038	1.16423	1.83188	0.00105687
CAPNS1	1.32957	1.04146	1.69738	0.0222557
CLTA	1.75505	1.3545	2.27404	2.08453e-05
PSMD10	1.41515	1.11227	1.8005	0.00471515
MSH2	1.5569	1.26438	1.91709	3.05592e-05
LARP1	1.35964	1.0617	1.74119	0.0149187
GSK3A	1.6876	1.25734	2.26507	0.00049205
SUPT5H	1.5095	1.14374	1.99224	0.00363065
CTNNA1	1.52892	1.16515	2.00626	0.00219468
MLST8	1.57387	1.17264	2.11239	0.00252241
MELK	1.37182	1.19322	1.57716	8.90653e-06
GGCT	1.69866	1.28233	2.25016	0.000221171
GGA3	1.39661	1.08781	1.79307	0.00879033
DPF2	1.57551	1.18752	2.09026	0.00162447
OGG1	1.69946	1.28337	2.25045	0.000214525
ZC3HC1	2.2729	1.5605	3.31053	1.8748e-05
PRKAG1	1.94424	1.35649	2.78667	0.000294539
VPS33B	1.44782	1.03456	2.02616	0.0309177
CTTN	1.33653	1.06013	1.685	0.0141318
BAG6	1.318	1.0136	1.71381	0.0393214
PIP4K2B	1.39018	1.06926	1.80741	0.0138915
GPR137	1.36085	1.03935	1.78178	0.0250472
LAMTOR5	1.64276	1.22741	2.19867	0.000844385
PIDD1	1.49232	1.1538	1.93015	0.00228965
ING5	1.78461	1.29172	2.46558	0.000444534
PPP1CA	1.48902	1.12081	1.97819	0.00601664
PRELID1	1.92469	1.40363	2.63918	4.80484e-05
AUP1	1.93741	1.35946	2.76105	0.000253251
WIPI2	1.4457	1.02792	2.03328	0.0341576
PSME3	1.65585	1.27895	2.14383	0.000129696
GGA1	1.49538	1.16206	1.92431	0.00176442
GM2A	1.47246	1.15076	1.88411	0.00209528
TAF9	1.66059	1.28272	2.14978	0.000118099
FOXK1	1.61807	1.29348	2.0241	2.52304e-05
AIFM2	1.40127	1.11357	1.7633	0.00400983
HMGB2	1.25791	1.07797	1.46789	0.00357708
MFF	1.64408	1.23944	2.18082	0.000562409
RHOA	1.73302	1.24863	2.40533	0.00101073
PIH1D1	1.37169	1.04632	1.79825	0.022156
ZKSCAN3	1.28111	1.04465	1.57109	0.0173323
PARP1	1.29495	1.04613	1.60295	0.0175845
BCL2L12	1.33014	1.07192	1.65056	0.00957956
RPS7	1.33237	1.06586	1.66552	0.0117313
OTUB1	1.74806	1.28481	2.37833	0.000377588
ATP6V1H	1.41183	1.08586	1.83566	0.0100261
FAF1	1.93227	1.40896	2.64994	4.35931e-05
HEXB	1.70078	1.27828	2.26292	0.000267378
SQLE	1.15307	1.01076	1.31541	0.0340681
ATG7	2.25665	1.52759	3.33367	4.34767e-05
UBA5	1.53197	1.07086	2.19163	0.0195604
AP1M1	1.48836	1.04872	2.11229	0.0259943
SORT1	1.21967	1.0355	1.43659	0.017422
ATP6V0B	1.76937	1.3664	2.29119	1.50886e-05
ATP6V0E1	1.58433	1.17771	2.13135	0.00235861
NLE1	1.55105	1.23427	1.94913	0.00016608
DRAM2	1.6711	1.27558	2.18925	0.000194296
SGSH	1.33024	1.01853	1.73734	0.0361913
HTT	1.37943	1.03055	1.84642	0.0305971
KEAP1	1.49084	1.05999	2.09682	0.0217486
FOXK2	1.72169	1.33939	2.2131	2.22535e-05
PIAS4	1.41862	1.05793	1.90229	0.0194818
TFPT	1.3589	1.07387	1.71958	0.0106692
ATP6V1D	1.76379	1.25838	2.47218	0.000987371
RPL8	1.22289	1.04624	1.42937	0.0114749
HTRA2	2.14772	1.53053	3.01381	9.77153e-06
HYAL2	1.34281	1.0083	1.7883	0.0437451
PTPMT1	2.12136	1.50866	2.98288	1.52744e-05
PLEKHM2	1.70792	1.31325	2.22119	6.53576e-05
TPCN1	1.295	1.04451	1.60557	0.0184208
ZNF622	1.64042	1.22437	2.19783	0.000912211
ATP6V0A1	1.34399	1.01733	1.77553	0.0374442
VDAC1	1.65749	1.22243	2.24739	0.00114244
HGS	1.26814	1.04844	1.53387	0.0143915
G6PD	1.3846	1.24663	1.53785	1.23276e-09
GAPDH	1.58208	1.2829	1.95104	1.79238e-05
GSS	1.7529	1.28532	2.39056	0.000391651
ACACA	1.4163	1.149	1.74578	0.00110837
NPC1	1.55003	1.24718	1.92642	7.76646e-05
DNM1L	1.52987	1.18408	1.97664	0.0011438
TLK2	1.59089	1.1648	2.17284	0.00351113
NMT1	1.44553	1.07118	1.95072	0.0159696
VDAC2	1.6052	1.21582	2.11928	0.000842214
USP36	1.31415	1.0153	1.70096	0.0379556
CHMP4B	1.62178	1.25644	2.09334	0.000204877
YWHAH	1.55165	1.22695	1.9623	0.000245147
TXNDC12	2.10751	1.49678	2.96744	1.95447e-05
NONO	1.46303	1.17243	1.82564	0.000756876
YWHAB	2.05482	1.53292	2.7544	1.45512e-06
DDIT3	1.25939	1.07298	1.47818	0.00477526
ATP13A2	1.54199	1.27996	1.85767	5.17748e-06
OPTN	1.56588	1.21083	2.02505	0.000630633
GNS	1.38118	1.10981	1.71889	0.00380956
GRINA	1.26627	1.00456	1.59616	0.0456636
FANCD2	1.43082	1.18567	1.72665	0.000186891
HSP90AA1	1.57059	1.24786	1.9768	0.000119742
PCGF2	1.2713	1.05897	1.52621	0.0100391
TFRC	1.29752	1.09759	1.53387	0.0022843
RNF34	1.62619	1.26227	2.09503	0.000168584
ZMPSTE24	1.64746	1.25346	2.1653	0.000343688
ZDHHC3	1.65282	1.11624	2.44733	0.0121049
HDAC1	1.83074	1.42723	2.34834	1.93385e-06
CASP2	1.49462	1.20508	1.85373	0.000254256
STK3	1.42721	1.06755	1.90804	0.016342
RACK1	1.39765	1.09568	1.78286	0.00702488
SOGA1	1.33566	1.09641	1.62712	0.00405423
SCFD1	1.4771	1.04631	2.08525	0.0266018
BAK1	1.36688	1.15361	1.61958	0.000305116
KDM1A	1.84844	1.44386	2.36639	1.09122e-06
CLTB	1.34939	1.04922	1.73542	0.0195809
PRKDC	1.43673	1.18508	1.74182	0.000225641
MAZ	1.2485	1.02885	1.51505	0.0245742
FIGNL1	1.43393	1.16036	1.77199	0.000846915
RUBCN	1.7244	1.28524	2.3136	0.000279813
RELA	1.61824	1.13151	2.31435	0.00836959
CSNK2A2	1.68031	1.22926	2.29686	0.00113677
CYCS	1.34028	1.07702	1.66789	0.00866583
TMEM109	1.31039	1.0199	1.68363	0.034513
CREB3	1.4039	1.09403	1.80153	0.00767044
ATP6V0D1	1.50012	1.11252	2.02276	0.0078342
YWHAZ	1.50367	1.23938	1.82432	3.53326e-05
MSH6	1.48654	1.16649	1.89441	0.00135133
GLB1	1.42327	1.10915	1.82634	0.00553313
YWHAG	1.39682	1.07131	1.82124	0.0135574
SFN	1.15019	1.07014	1.23623	0.000143618
CUL2	1.82155	1.37115	2.41991	3.50313e-05
MSX1	1.22468	1.02773	1.45936	0.0234658
CSNK2A1	1.38988	1.0997	1.75664	0.00586239
SNW1	1.66622	1.23207	2.25336	0.000916502
MLH1	1.60759	1.16752	2.21354	0.00362563
CHEK2	1.23771	1.02741	1.49106	0.0247958
NPC2	1.38406	1.13365	1.68979	0.00141346
FAM98A	2.16106	1.54199	3.02867	7.65003e-06
TMBIM1	1.42705	1.10465	1.84356	0.00649522
E2F2	1.57309	1.27649	1.9386	2.13764e-05
DNAJC10	1.37668	1.11088	1.70609	0.00349302
PIP4K2C	1.31885	1.05768	1.6445	0.0139688
NACC2	1.3589	1.04462	1.76774	0.0222965
TMEM39A	1.40708	1.07738	1.83769	0.0121726
RRAGC	1.86153	1.46517	2.36512	3.64168e-07
TRAF5	1.26732	1.02764	1.5629	0.0267695
CTNS	1.66623	1.21699	2.2813	0.00144721
VPS26A	1.82871	1.36476	2.45039	5.28211e-05
MYBBP1A	1.40801	1.09556	1.80956	0.00752059
SFPQ	1.93257	1.49125	2.50448	6.31512e-07
ATP6V1C2	1.71444	1.25718	2.33802	0.000659321
RRP8	2.81218	1.83283	4.31483	2.20381e-06
PRKCD	1.48475	1.23898	1.77929	1.86218e-05
GSK3B	1.52209	1.1337	2.04355	0.00519315
AP1B1	1.67506	1.24427	2.255	0.000672013
RRAGD	1.30969	1.10072	1.55833	0.00235001
SENP1	1.51972	1.17001	1.97396	0.00170855
FADD	1.38627	1.08914	1.76447	0.00796127
CASP8	1.44374	1.12281	1.85641	0.00419645
FAIM	1.33752	1.10392	1.62055	0.0029832
HINT1	1.36674	1.004	1.86054	0.0471044
VPS35	1.64607	1.28701	2.10529	7.1935e-05
SQSTM1	1.39217	1.19198	1.62597	2.95213e-05
CLTC	1.46466	1.15518	1.85704	0.00162626
GPX4	1.42733	1.07694	1.89171	0.0132971
DDIAS	1.77657	1.3697	2.3043	1.48685e-05
BID	1.32602	1.04961	1.67523	0.0179862
FTH1	1.45744	1.17657	1.80537	0.000563467
SMCR8	1.30001	1.03485	1.6331	0.0241784
NOC2L	1.75708	1.3419	2.30073	4.1646e-05
MAPT	1.50928	1.24214	1.83387	3.44699e-05
PTPN1	1.31047	1.0156	1.69095	0.0376166
SLC9A3R1	1.44416	1.16539	1.7896	0.000782976
NUPR1	1.17135	1.01394	1.3532	0.0317145
TRIM32	1.46611	1.14517	1.877	0.00240317
CHMP3	1.43969	1.16165	1.7843	0.000873162
ABL1	1.24628	1.01061	1.53692	0.03953
P2RX4	1.37419	1.12788	1.67428	0.00161013
TMEM39B	2.15669	1.5799	2.94406	1.29628e-06
LAPTM4B	1.30793	1.15382	1.48262	2.70647e-05
SPATA2	1.47473	1.08024	2.01329	0.0144493
PDCD10	1.62327	1.25025	2.10759	0.000276375
ARHGEF2	1.32917	1.12896	1.56489	0.000634966
CAPN1	1.29068	1.02784	1.62074	0.0280664
CDK5R1	1.51879	1.18122	1.95284	0.00111978
HSBP1	1.48212	1.07347	2.04632	0.0168137
WDR41	1.60387	1.22416	2.10134	0.000609591
MNT	1.37555	1.02057	1.85401	0.0362918
FOXO1	0.817232	0.675046	0.989368	0.0384928
STYXL1	1.48251	1.19786	1.8348	0.000294979
PPARD	1.28791	1.06505	1.55741	0.00905266
BAD	1.37128	1.05564	1.78128	0.0179967
TREM2	1.20713	1.07941	1.34995	0.000969062
SVIP	1.33483	1.03325	1.72444	0.0270858
MAPK7	1.7369	1.3488	2.23667	1.87719e-05
HUWE1	1.31624	1.03159	1.67943	0.0270943
MAP3K7	1.51436	1.16512	1.96828	0.00191911
EXOC1	1.53767	1.17201	2.01741	0.00189931
RIPK2	1.39296	1.15409	1.68128	0.000554196
WAC	1.68048	1.28558	2.19668	0.000145857
BCL2L2	1.34234	1.04159	1.72992	0.0229164
MTDH	1.27697	1.01582	1.60527	0.0362246
SHISA5	1.73307	1.27513	2.35547	0.000444006
ATP6V1A	1.33887	1.0151	1.7659	0.0388197
DYRK2	1.38413	1.13366	1.68995	0.0014147
TM2D1	1.90861	1.41326	2.57757	2.48405e-05
NQO1	1.10144	1.03932	1.16728	0.00110628
PSEN1	1.58321	1.14635	2.18656	0.0052862
SLC17A5	1.2928	1.06663	1.56694	0.00886063
NOD1	1.54088	1.11896	2.1219	0.00808512
MADD	1.47039	1.11372	1.94129	0.00653288
PGAM5	1.89246	1.40656	2.54622	2.51652e-05
CDKN2D	1.47748	1.19402	1.82822	0.000328587
CISD1	1.77487	1.32656	2.37469	0.00011228
TPP1	1.51725	1.19318	1.92933	0.000672036
BRCA2	1.45269	1.06426	1.98288	0.0186583
PIK3CB	1.46639	1.13776	1.88994	0.00310758
CISD2	1.48957	1.07516	2.06371	0.0165915
ATP6V1E2	1.57215	1.20225	2.05585	0.000947057
RET	1.23047	1.0144	1.49256	0.0352807
URI1	1.35922	1.03466	1.7856	0.0274745
SLC25A5	1.25346	1.01573	1.54685	0.0352582
TRIAP1	1.50835	1.03096	2.20679	0.0342592
HNRNPK	1.58037	1.15702	2.15862	0.00401863
CCAR2	1.44325	1.08628	1.91755	0.0113807
TFDP2	1.41586	1.06282	1.88617	0.0174862
LTBR	1.57201	1.14732	2.1539	0.00487353
BRCA1	1.44485	1.17701	1.77363	0.000434876
IKBKE	1.28345	1.1041	1.49193	0.0011561
NBN	1.43773	1.1216	1.84296	0.00415967
PHIP	1.32903	1.05454	1.67496	0.0159567
ENO1	1.62436	1.3726	1.92231	1.64422e-08
SNX5	1.87877	1.39241	2.53502	3.6962e-05
SNX16	1.64873	1.24318	2.18657	0.000518365
EYA3	1.41217	1.0712	1.86169	0.0143757
ATF4	1.48145	1.14717	1.91313	0.00259277
S100A8	1.16681	1.04759	1.29959	0.00502489
SERPINE1	1.11931	1.0231	1.22456	0.0139746
RHOT1	1.34249	1.02987	1.75002	0.0294392
KITLG	1.32626	1.11871	1.57231	0.00114629
DRAM1	1.23282	1.03505	1.46837	0.0189696
PPT1	1.56244	1.28609	1.89817	7.00624e-06
ATP6V0A2	1.50302	1.03748	2.17747	0.0312007
PRKAA2	1.15721	1.01865	1.31463	0.0248382
SRC	1.19949	1.04912	1.37141	0.00777468
PAFAH1B2	1.63714	1.21618	2.20381	0.00115199
PLAGL2	1.32738	1.08245	1.62774	0.00650336
SPTLC2	1.4869	1.13042	1.9558	0.0045603
CTSD	1.26548	1.0226	1.56605	0.0303493
PLEKHM1	1.53518	1.1353	2.0759	0.00536596
TRIM68	1.30096	1.02364	1.65342	0.0314773
USP33	1.36796	1.06572	1.75592	0.0139063
UBE2K	1.34308	1.01104	1.78417	0.0417785
CUL1	1.50042	1.11488	2.01929	0.00741418
UBE4B	1.33207	1.05373	1.68394	0.0165043
YWHAQ	1.5158	1.22642	1.87345	0.000118933
RTKN2	1.7469	1.3167	2.31765	0.000110015
CHMP5	1.37317	1.0362	1.81973	0.0272799
SLC7A11	1.33667	1.18221	1.51131	3.63016e-06
ABCB9	1.43598	1.0147	2.03217	0.0411202
ARMC10	1.87043	1.31934	2.65173	0.000437906
PHF23	1.40552	1.06477	1.8553	0.0162598
SLC3A2	1.28755	1.02984	1.60976	0.0265562
GNAI3	1.88721	1.38633	2.56905	5.44342e-05
ARRB2	1.33142	1.0789	1.64305	0.00763754
IFNGR2	1.25859	1.04478	1.51616	0.0154738
STXBP2	1.30006	1.04513	1.61717	0.0184556
KDM4A	1.35351	1.0657	1.71903	0.0130765
PCBP2	1.86283	1.38061	2.51348	4.69947e-05
PGD	1.51884	1.27127	1.81462	4.1483e-06
IFNAR2	1.40644	1.07136	1.84633	0.0140329
STK4	1.52667	1.18424	1.96811	0.00109491
NFS1	1.46474	1.0272	2.08866	0.0350156
ACSL3	1.39249	1.12831	1.71853	0.00203754
RPL11	1.30636	1.00783	1.69332	0.0434999
ERO1A	1.37993	1.13743	1.67413	0.00109097
ITGAV	1.26757	1.10845	1.44954	0.000531539
PLA2G15	1.31947	1.03918	1.67536	0.0228824
FBH1	1.53582	1.18802	1.98543	0.00105654
MMP9	1.12842	1.03496	1.23031	0.00616039
GSKIP	1.25974	1.01662	1.561	0.0348068
NOX1	1.34623	1.08344	1.67277	0.00729091
TBK1	1.3963	1.04241	1.87032	0.0251885
IVNS1ABP	1.31112	1.08823	1.57967	0.00438089
AGA	1.25876	1.0239	1.5475	0.0289546
FGB	0.924014	0.85875	0.994238	0.0344663
WDR6	1.38575	1.11482	1.72251	0.00329038
IFI27L2	1.16268	1.02788	1.31517	0.0165151
PSAP	1.55861	1.18844	2.04408	0.00133724
EIF4G2	1.34257	1.07161	1.68204	0.0104293
CUL4A	1.42978	1.11694	1.83024	0.00454253
KIF1B	1.28024	1.00961	1.62341	0.0414624
TRIM6	1.33253	1.09541	1.62098	0.0040851
PPP1R13B	1.33439	1.024	1.73887	0.0327202
PRKRA	1.78562	1.33078	2.39591	0.000111054
DAP	1.43877	1.13731	1.82015	0.00242565
PDK1	1.23532	1.00148	1.52375	0.0484061
SNX32	2.1585	1.00514	4.63528	0.0484823
RAB7A	2.0582	1.45893	2.90364	3.93748e-05
EIF4G1	1.50258	1.10754	2.03852	0.00888946
PARK7	1.35495	1.00952	1.81858	0.0430641
CASP8AP2	1.34927	1.06305	1.71255	0.0137922
SESN2	1.27452	1.00559	1.61537	0.044851
PAK2	1.48691	1.1369	1.94467	0.00376798
ATP6V0C	1.24872	1.00797	1.54698	0.0420926
BAG5	1.46744	1.08503	1.98463	0.0127835
RALB	1.28272	1.00868	1.63121	0.0423091
UNC5B	1.26045	1.08922	1.4586	0.00188873
IGF1	0.833931	0.699097	0.99477	0.043566
FEZ2	1.64213	1.29854	2.07664	3.45733e-05
WDR35	1.55966	1.21681	1.9991	0.000449175
HMOX1	1.23167	1.08246	1.40144	0.00156387
EIF2AK2	1.30515	1.02177	1.66713	0.0329724
STXBP1	1.26132	1.06316	1.49641	0.00776106
BMF	1.18536	1.03807	1.35354	0.0120086
FGA	0.909697	0.840063	0.985103	0.0198403
BAG3	1.28003	1.04098	1.57398	0.0192445
GNAI2	1.46129	1.0726	1.99083	0.0162079
NCK1	1.2858	1.0109	1.63546	0.0405268
FTL	1.24383	1.06035	1.45904	0.00736935
LGALS3	1.19608	1.07642	1.32904	0.000870602
IGF2R	1.23387	1.00841	1.50974	0.0412184
ABCC1	1.29363	1.1323	1.47795	0.000151673
CASP10	1.3763	1.04651	1.81001	0.0222983
USP28	1.35149	1.05382	1.73325	0.0176468
CHMP4A	1.35123	1.04886	1.74077	0.0198559
APPL1	1.43373	1.12306	1.83035	0.00383596
XIAP	1.31355	1.03415	1.66844	0.0254091
ING2	1.44895	1.10121	1.9065	0.00808426
TIGAR	1.49167	1.16314	1.91301	0.00162949
MANBA	1.46268	1.14113	1.87485	0.00267994
GSDMC	1.39596	1.12638	1.73006	0.00231115
CTSC	1.28335	1.12261	1.4671	0.00025832
CTH	0.909927	0.830623	0.996802	0.0424768
RPS27L	0.736757	0.551022	0.985097	0.039277
AR	0.873807	0.782967	0.975186	0.0160128
USP13	1.43446	1.13489	1.81311	0.00253855
SIAH1	1.74689	1.19406	2.55569	0.00405841
SCOC	1.44032	1.07861	1.92332	0.0134041
APAF1	1.25759	1.02087	1.5492	0.0312347
MMP1	1.34887	1.19584	1.52148	1.11074e-06
TSPO	1.17488	1.02694	1.34413	0.0189161
TNFRSF12A	1.16404	1.01654	1.33294	0.0279965
LAMTOR3	1.41484	1.05792	1.89218	0.0193069
CD24	1.11722	1.03735	1.20324	0.00340031
CREB3L1	1.17676	1.04606	1.32379	0.00673765
LAPTM4A	1.43472	1.07982	1.90625	0.0127875
SNX6	1.4023	1.11249	1.76761	0.00420367
S100A13	1.14881	1.01513	1.30009	0.0279553
TRIM21	1.43929	1.12794	1.83657	0.00341144
CASP6	1.30939	1.00545	1.70521	0.0454679
ERP29	1.65385	1.22288	2.23669	0.00108981
IL12A	2.0025	1.38071	2.90432	0.000251678
DDX47	1.87473	1.06117	3.312	0.0304297
PRKD1	1.26979	1.06568	1.51298	0.00755182
RMC1	1.56976	1.14494	2.15221	0.00510079
GSDME	1.42591	1.20324	1.68979	4.20886e-05
ACVR1B	1.23534	1.00289	1.52166	0.0469102
ATP6V0D2	1.31393	1.121	1.54007	0.000752647
MARCHF7	1.513	1.15456	1.98272	0.0026837
CHMP2B	1.32243	1.0276	1.70185	0.0298938
UCHL1	1.12108	1.04077	1.2076	0.00258264
STK24	1.27664	1.05517	1.5446	0.0119898
TRIB3	1.24962	1.08368	1.44098	0.00217397
MUL1	1.44278	1.05827	1.967	0.0204441
ZEB1	1.26588	1.00368	1.59657	0.0464856
HSPA8	1.49487	1.20038	1.86161	0.000328784
TFDP1	1.3339	1.11684	1.59316	0.00147615
MTMR8	1.81449	1.14573	2.87362	0.0110884
CHMP7	1.39345	1.03468	1.87662	0.028931
FBXL2	1.68465	1.24704	2.27584	0.000677489
LGALS9	1.18825	1.02762	1.37398	0.0199274
BRSK2	1.50691	1.18416	1.91763	0.000854505
SH3GLB1	1.48436	1.15665	1.90491	0.00191304
ACP2	1.53397	1.13155	2.0795	0.00584962
UBQLN2	1.26778	1.00689	1.59628	0.0435525
YWHAE	1.33669	1.00268	1.78196	0.0479024
TGFB1	1.14521	1.01607	1.29075	0.0263377
EPO	1.22484	1.12732	1.3308	1.65944e-06
SLC1A5	1.32693	1.19916	1.4683	4.34785e-08
HSPB8	1.1279	1.03182	1.23293	0.00806052
ACSL6	0.825579	0.70065	0.972783	0.0220448
NAGA	1.25829	1.01976	1.55262	0.032159
CTSO	0.845187	0.717267	0.99592	0.0445593
LY96	1.13147	1.01904	1.2563	0.0207161
NOD2	1.5492	1.16417	2.06158	0.00267634
MCL1	1.25839	1.0055	1.57489	0.0446546
NCK2	1.17924	1.04641	1.32894	0.00685335
ATG101	1.88721	1.41161	2.52305	1.81222e-05
BCL10	1.61743	1.27432	2.05291	7.72515e-05
ADORA1	1.17286	1.01869	1.35036	0.0265905
TRIM5	1.35549	1.07029	1.71669	0.0116172
FYN	0.755525	0.599841	0.951615	0.0172557
ATG5	1.68304	1.2235	2.31519	0.00137555
ITGAM	1.21491	1.04884	1.40728	0.00943674
PRNP	1.2225	1.0596	1.41044	0.00589836
SCAF11	1.33315	1.04463	1.70136	0.0208411
MTCL1	1.25991	1.07527	1.47627	0.00426999
RNF183	1.3936	1.00856	1.92563	0.0442573
GCC2	1.27142	1.01876	1.58675	0.0336387
TPD52L1	1.24454	1.03442	1.49734	0.0204155
MILR1	1.24277	1.00317	1.53961	0.0467112
ZNF385B	0.842966	0.732363	0.970273	0.0172897
PPP2R1B	0.846072	0.720674	0.99329	0.04113
FZD5	1.22375	1.01628	1.47359	0.0331478
PPP1R15A	1.24091	1.04132	1.47876	0.0158422
GALNS	1.55702	1.25653	1.92938	5.18218e-05
PIP4K2A	1.43499	1.16688	1.76471	0.000620413
CYBB	1.14573	1.0072	1.30331	0.038532
S100A9	1.22997	1.13329	1.3349	7.20441e-07
CHGA	1.21795	1.08288	1.36986	0.00101001
CRYAB	1.11346	1.0251	1.20943	0.0108457
LAT2	1.21457	1.00873	1.46241	0.0401978
M6PR	1.19712	1.00016	1.43287	0.0497985
ACVR1	1.25907	1.03705	1.52862	0.019936

## Sheet: Supplementary Table 4
GSEA analysis of PCD scores
ID	Description	setSize	enrichmentScore	NES	pvalue	p.adjust	qvalue	rank	leading_edge	core_enrichment
KEGG_RETINOL_METABOLISM	KEGG_RETINOL_METABOLISM	KEGG_RETINOL_METABOLISM	62	-0.807801	-3.47589	1e-10	1.85e-09	1.07368e-09	657	tags=53%, list=3%, signal=52%	1562/1592/54658/216/317749/7367/10901/5959/84649/7364/1551/7366/1577/1553/64816/1543/1555/130/126/54657/7365/124/8608/1544/1579/284541/1558/1549/125/1559/1548/127/1576
KEGG_DRUG_METABOLISM_CYTOCHROME_P450	KEGG_DRUG_METABOLISM_CYTOCHROME_P450	KEGG_DRUG_METABOLISM_CYTOCHROME_P450	68	-0.780556	-3.36913	1e-10	1.85e-09	1.07368e-09	998	tags=57%, list=5%, signal=55%	4128/9446/7363/373156/1562/4258/54658/7367/4129/2939/2954/7364/1551/7366/1577/2330/1553/2329/64816/316/1565/1555/130/2944/2938/126/54657/7365/124/1544/1558/2328/1549/125/1559/1571/1548/127/1576
KEGG_FATTY_ACID_METABOLISM	KEGG_FATTY_ACID_METABOLISM	KEGG_FATTY_ACID_METABOLISM	42	-0.823512	-3.20043	1e-10	1.85e-09	1.07368e-09	1391	tags=76%, list=7%, signal=71%	37/35/1632/223/1376/224/34/1374/219/3033/51/38/10449/10455/1892/30/501/36/2639/33/2180/51703/23305/217/1962/130/126/124/1579/284541/125/127
KEGG_METABOLISM_OF_XENOBIOTICS_BY_CYTOCHROME_P450	KEGG_METABOLISM_OF_XENOBIOTICS_BY_CYTOCHROME_P450	KEGG_METABOLISM_OF_XENOBIOTICS_BY_CYTOCHROME_P450	66	-0.709983	-3.11171	1e-10	1.85e-09	1.07368e-09	922	tags=48%, list=5%, signal=46%	9446/7363/373156/1562/4258/54658/7367/2939/2954/2052/7364/1551/7366/1577/1109/64816/1543/1555/130/2944/2938/126/54657/7365/124/1544/1558/125/1559/1571/127/1576
KEGG_GLYCINE_SERINE_AND_THREONINE_METABOLISM	KEGG_GLYCINE_SERINE_AND_THREONINE_METABOLISM	KEGG_GLYCINE_SERINE_AND_THREONINE_METABOLISM	31	-0.825381	-3.0852	1e-10	1.85e-09	1.07368e-09	1120	tags=65%, list=6%, signal=61%	875/4128/275/23464/4129/2593/6470/132158/2628/64902/211/1757/51268/29958/1610/10993/1491/189/27232/635
KEGG_COMPLEMENT_AND_COAGULATION_CASCADES	KEGG_COMPLEMENT_AND_COAGULATION_CASCADES	KEGG_COMPLEMENT_AND_COAGULATION_CASCADES	69	-0.69552	-2.96142	1e-10	1.85e-09	1.07368e-09	983	tags=61%, list=5%, signal=58%	2157/727/5627/3075/3426/715/733/717/7450/718/629/716/2266/710/2244/730/5104/2153/2243/725/5648/2159/732/5624/5345/4153/2160/2147/1361/722/2155/3818/3053/2165/731/3827/729/10747/5340/2158/2161/462
KEGG_STEROID_HORMONE_BIOSYNTHESIS	KEGG_STEROID_HORMONE_BIOSYNTHESIS	KEGG_STEROID_HORMONE_BIOSYNTHESIS	53	-0.693374	-2.94598	1e-10	1.85e-09	1.07368e-09	606	tags=45%, list=3%, signal=44%	9420/7363/54658/7367/6715/7923/6783/1586/7364/1551/7366/1577/1109/1583/64816/6716/1543/54657/7365/6718/8630/1581/3290/1576
KEGG_PEROXISOME	KEGG_PEROXISOME	KEGG_PEROXISOME	78	-0.619596	-2.79391	1e-10	1.85e-09	1.07368e-09	1338	tags=46%, list=7%, signal=43%	54677/1384/26061/1891/196743/3155/23417/373156/8800/6647/51/10901/5264/10455/5827/6342/55825/3295/30/23600/92960/847/2180/51703/23305/7498/2053/51268/11001/8309/1962/570/1610/54363/51179/189
KEGG_VALINE_LEUCINE_AND_ISOLEUCINE_DEGRADATION	KEGG_VALINE_LEUCINE_AND_ISOLEUCINE_DEGRADATION	KEGG_VALINE_LEUCINE_AND_ISOLEUCINE_DEGRADATION	44	-0.71215	-2.79064	1e-10	1.85e-09	1.07368e-09	1595	tags=73%, list=8%, signal=67%	3032/5095/549/3028/1629/35/223/64087/224/26275/34/3155/5096/219/84693/4594/3033/11112/594/38/10449/3712/1892/30/501/36/18/217/316/4329/1962/3158
KEGG_PPAR_SIGNALING_PATHWAY	KEGG_PPAR_SIGNALING_PATHWAY	KEGG_PPAR_SIGNALING_PATHWAY	69	-0.641987	-2.73349	1e-10	1.85e-09	1.07368e-09	862	tags=45%, list=5%, signal=43%	1374/364/6258/51/948/6342/30/51129/33/5346/2180/51703/23305/1593/11001/8309/336/2168/1962/5106/3158/2167/335/1579/116519/284541/1581/345/5105/10998/1582
KEGG_TRYPTOPHAN_METABOLISM	KEGG_TRYPTOPHAN_METABOLISM	KEGG_TRYPTOPHAN_METABOLISM	40	-0.717736	-2.71706	3.78614e-10	6.3676e-09	3.69556e-09	1234	tags=65%, list=7%, signal=61%	223/125061/224/11185/4128/219/169355/3033/6999/51166/38/4129/1644/1892/501/847/130013/8564/2639/23498/217/55753/316/1962/1543/1544
KEGG_TYROSINE_METABOLISM	KEGG_TYROSINE_METABOLISM	KEGG_TYROSINE_METABOLISM	42	-0.691282	-2.68654	7.70305e-10	1.18755e-08	6.8922e-09	998	tags=40%, list=5%, signal=38%	4128/2184/2805/4129/1621/1644/2806/2954/316/3081/130/126/124/125/3242/6898/127
KEGG_PRIMARY_BILE_ACID_BIOSYNTHESIS	KEGG_PRIMARY_BILE_ACID_BIOSYNTHESIS	KEGG_PRIMARY_BILE_ACID_BIOSYNTHESIS	16	-0.923196	-2.8466	2.43479e-09	3.46489e-08	2.01092e-08	994	tags=88%, list=5%, signal=83%	9023/9420/6342/3295/23600/51302/1109/1593/8309/570/6718/1581/10998/1582
KEGG_CELL_CYCLE	KEGG_CELL_CYCLE	KEGG_CELL_CYCLE	124	0.579586	1.81376	2.88761e-09	3.81577e-08	2.21456e-08	2324	tags=46%, list=12%, signal=41%	2810/991/891/5347/9232/9133/4171/990/983/699/701/8318/1869/994/7272/4998/7040/7534/9088/4173/890/1029/4175/898/1019/4085/4172/995/1871/23594/4176/4174/993/5933/8317/1111/7042/1870/9700/1030/3065/5591/5885/10971/1028/1875/7533/3066/1032/5111/10926/7529/1017/51434/1874/10459/25
KEGG_DRUG_METABOLISM_OTHER_ENZYMES	KEGG_DRUG_METABOLISM_OTHER_ENZYMES	KEGG_DRUG_METABOLISM_OTHER_ENZYMES	49	-0.588132	-2.4563	1.43235e-07	1.76656e-06	1.02526e-06	921	tags=45%, list=5%, signal=43%	7363/221223/1066/54658/7367/7364/1551/7366/1577/151531/1553/7498/10/8824/64816/1807/54657/7365/51733/1549/1548/1576
KEGG_ARGININE_AND_PROLINE_METABOLISM	KEGG_ARGININE_AND_PROLINE_METABOLISM	KEGG_ARGININE_AND_PROLINE_METABOLISM	54	-0.548958	-2.34646	2.78124e-07	3.21581e-06	1.86636e-06	1339	tags=54%, list=7%, signal=50%	79814/112483/223/4942/224/4128/6303/219/435/2805/95/8659/2746/4129/2806/2593/5625/2752/501/27165/162417/445/2628/58510/217/383/1610/5009/1373
KEGG_LINOLEIC_ACID_METABOLISM	KEGG_LINOLEIC_ACID_METABOLISM	KEGG_LINOLEIC_ACID_METABOLISM	29	-0.701535	-2.67746	3.10205e-07	3.37576e-06	1.95919e-06	657	tags=38%, list=3%, signal=37%	1562/1573/1551/84647/1577/64816/1544/1558/1559/1571/1576
KEGG_ECM_RECEPTOR_INTERACTION	KEGG_ECM_RECEPTOR_INTERACTION	KEGG_ECM_RECEPTOR_INTERACTION	84	0.56797	1.7236	7.69661e-07	7.9104e-06	4.59096e-06	1783	tags=33%, list=9%, signal=30%	6696/1277/3685/1278/375790/3691/1281/3675/1289/960/3912/3915/3161/9672/3678/3918/3911/1311/1293/3673/3693/3914/7058/3371/1292/1290/1284/3688
KEGG_PROPANOATE_METABOLISM	KEGG_PROPANOATE_METABOLISM	KEGG_PROPANOATE_METABOLISM	32	-0.652792	-2.49573	1.67164e-06	1.62765e-05	9.44637e-06	1234	tags=59%, list=7%, signal=56%	223/8801/224/32/26275/34/23417/5096/219/84693/4594/38/1892/79611/501/18/217/4329/1962
KEGG_PATHWAYS_IN_CANCER	KEGG_PATHWAYS_IN_CANCER	KEGG_PATHWAYS_IN_CANCER	325	0.440753	1.44737	2.35602e-06	2.17932e-05	1.26481e-05	6247	tags=50%, list=33%, signal=34%	3576/4318/112399/332/7423/3685/6513/1869/3675/7040/8323/8324/4312/1029/330/898/2263/3912/5888/1019/1871/3915/3091/8321/9915/7039/6688/3918/2261/3911/1438/5880/7170/5595/7042/2950/4313/1870/3673/1030/1163/3065/8312/4436/5228/2535/4893/7188/1441/10401/3914/7186/1436/5467/3066/7428/1856/650/1284/3688/861/2260/3480/3326/6772/1017/581/1857/4791/998/7422/4286/7187/3265/25/5898/11186/5154/1950/841/5371/…
KEGG_BUTANOATE_METABOLISM	KEGG_BUTANOATE_METABOLISM	KEGG_BUTANOATE_METABOLISM	34	-0.628409	-2.37813	3.06425e-06	2.57675e-05	1.49547e-05	1464	tags=59%, list=8%, signal=54%	116285/35/223/56898/224/3155/219/6296/3033/38/1892/501/7915/18/217/622/1962/54988/3158/123876
KEGG_SPLICEOSOME	KEGG_SPLICEOSOME	KEGG_SPLICEOSOME	126	0.517224	1.62082	3.0307e-06	2.57675e-05	1.49547e-05	6900	tags=77%, list=36%, signal=49%	3310/10262/6628/6632/6633/22916/3304/10465/10189/25804/8683/6626/8175/11338/3312/9410/6627/51645/220988/3192/57819/9343/84991/1665/6635/9129/4670/55119/6631/10946/84950/3178/10915/6636/57461/23350/9416/6629/51691/22985/27316/23450/24148/57187/10907/4809/84844/9785/9775/3183/8896/51690/10772/9128/6428/6637/55660/23020/26121/22827/10713/6434/23451/6432/6427/9939/27339/7919/1659/6426/10291/10992/330…
KEGG_REGULATION_OF_ACTIN_CYTOSKELETON	KEGG_REGULATION_OF_ACTIN_CYTOSKELETON	KEGG_REGULATION_OF_ACTIN_CYTOSKELETON	211	0.468411	1.50819	3.77129e-06	3.03343e-05	1.76051e-05	3844	tags=38%, list=20%, signal=31%	3984/3685/128239/3691/5217/55740/3675/3684/10095/2263/3985/7430/8826/3689/28964/3678/7114/2261/4478/10163/5880/5595/3673/5058/6548/71/3693/4893/2768/5501/3687/9564/5305/1072/10109/10094/6237/89846/3688/2260/8936/10298/23396/7414/10093/998/10787/3265/85464/5062/5154/1950/8394/7409/22800/54961/5879/9965/5293/87/81/60/79837/81873/10672/3694/3071/4659/5291/10552/5605/10092/10451/10152/5500/5829/81624…
KEGG_BETA_ALANINE_METABOLISM	KEGG_BETA_ALANINE_METABOLISM	KEGG_BETA_ALANINE_METABOLISM	22	-0.706087	-2.55347	4.76504e-06	3.67306e-05	2.13173e-05	1234	tags=64%, list=7%, signal=60%	223/224/26275/34/23417/219/1892/501/84735/18/217/1962/1807/51733
KEGG_HISTIDINE_METABOLISM	KEGG_HISTIDINE_METABOLISM	KEGG_HISTIDINE_METABOLISM	29	-0.639485	-2.44064	8.78914e-06	6.50396e-05	3.7747e-05	1234	tags=55%, list=7%, signal=52%	223/224/3067/4128/3176/219/443/4129/1644/501/91703/84735/217/144193/131669/10841
KEGG_DNA_REPLICATION	KEGG_DNA_REPLICATION	KEGG_DNA_REPLICATION	36	0.659873	1.81708	1.78582e-05	0.000127068	7.37463e-05	4436	tags=75%, list=23%, signal=58%	4171/4173/4175/5984/4172/5424/4176/2237/10535/4174/23649/5557/5111/5422/5558/5982/3978/10714/1763/246243/6117/5985/56655/6118/5427/5983/54107
KEGG_PATHOGENIC_ESCHERICHIA_COLI_INFECTION	KEGG_PATHOGENIC_ESCHERICHIA_COLI_INFECTION	KEGG_PATHOGENIC_ESCHERICHIA_COLI_INFECTION	55	0.601457	1.74758	2.08409e-05	0.000142799	8.28763e-05	3672	tags=60%, list=19%, signal=49%	23643/84790/7277/10376/8440/7534/10095/9181/7430/203068/10382/7846/71/7278/84617/10971/10109/10094/7100/3688/7280/10093/998/25/2017/10383/4691/60/81873/347733/10552/10092/3875
KEGG_GLYCOLYSIS_GLUCONEOGENESIS	KEGG_GLYCOLYSIS_GLUCONEOGENESIS	KEGG_GLYCOLYSIS_GLUCONEOGENESIS	62	-0.45729	-1.96768	2.97097e-05	0.00018321	0.000106329	577	tags=24%, list=3%, signal=24%	2645/2027/501/5313/217/5106/2203/130/126/124/229/5105/2538/125/127
KEGG_ENDOCYTOSIS	KEGG_ENDOCYTOSIS	KEGG_ENDOCYTOSIS	181	0.4687	1.49761	2.9555e-05	0.00018321	0.000106329	6451	tags=59%, list=34%, signal=39%	6714/1601/3561/2263/26056/7037/1759/50807/3310/28964/7852/2261/11031/92421/128866/51652/84612/3304/55048/1436/30846/5584/9829/1211/3480/116987/3312/23396/80223/55738/998/409/3265/1950/8394/867/2065/2870/116985/26286/10938/51100/8027/11311/3559/3105/9146/5338/60682/56288/25978/5878/10059/1213/79720/163/56904/55040/116983/30011/1173/161/1785/156/84440/5337/6455/3560/2264/2149/408/3106/84552/137492/…
KEGG_FOCAL_ADHESION	KEGG_FOCAL_ADHESION	KEGG_FOCAL_ADHESION	198	0.461172	1.47897	2.9555e-05	0.00018321	0.000106329	3844	tags=37%, list=20%, signal=30%	6696/1277/2318/7423/6714/3685/1278/3691/1281/3675/2316/1289/330/7408/3912/3915/3678/3918/3911/1311/7791/5880/1293/5595/858/3673/5058/5228/71/3693/6464/3914/7058/5501/9564/3371/1292/824/1290/1284/3688/3480/10298/23396/7414/998/7422/3265/1301/5062/5154/1950/3381/7409/5879/5293/7057/87/81/60/857/2889/3694/1282/4659/2885/5291/3910/10451/5500/5829/5499/3696/5594
KEGG_ALANINE_ASPARTATE_AND_GLUTAMATE_METABOLISM	KEGG_ALANINE_ASPARTATE_AND_GLUTAMATE_METABOLISM	KEGG_ALANINE_ASPARTATE_AND_GLUTAMATE_METABOLISM	32	-0.577081	-2.20627	5.90845e-05	0.000352601	0.000204639	724	tags=53%, list=4%, signal=51%	435/2805/443/8659/2746/2806/2752/91703/7915/27165/445/84706/18/64902/2875/189/1373
KEGG_LYSOSOME	KEGG_LYSOSOME	KEGG_LYSOSOME	120	0.490444	1.53056	7.34205e-05	0.000424462	0.000246345	5580	tags=56%, list=29%, signal=40%	10053/55353/1075/5538/1515/54/7805/2717/4758/1510/1513/427/967/5476/4864/6272/245972/1520/1211/9179/10312/10577/4074/2799/27074/2588/1508/162/1201/533/527/20/10947/2760/23659/2581/968/4126/1509/79158/1213/23062/537/5660/8943/6448/130340/175/51172/23163/51606/26088/3482/1514/6556/26503/4125/9114/1777/3423/5641/8546/2720/3074/9583/8763/8905
KEGG_ARACHIDONIC_ACID_METABOLISM	KEGG_ARACHIDONIC_ACID_METABOLISM	KEGG_ARACHIDONIC_ACID_METABOLISM	58	-0.455123	-1.97074	8.04888e-05	0.000451225	0.000261877	759	tags=24%, list=4%, signal=23%	873/2878/1562/1573/84647/4051/2053/1555/8529/1579/284541/1558/1559/1571
KEGG_BLADDER_CANCER	KEGG_BLADDER_CANCER	KEGG_BLADDER_CANCER	42	0.611832	1.72007	0.000105193	0.000572374	0.000332189	3844	tags=55%, list=20%, signal=44%	3576/4318/7423/1869/4312/1029/1019/1871/2261/1890/5595/4313/1870/5228/4893/7422/3265/11186/1950/7057/5605/1613/5594
KEGG_ANTIGEN_PROCESSING_AND_PRESENTATION	KEGG_ANTIGEN_PROCESSING_AND_PRESENTATION	KEGG_ANTIGEN_PROCESSING_AND_PRESENTATION	80	0.535177	1.62059	0.000121583	0.000642655	0.000372978	5406	tags=49%, list=28%, signal=35%	3118/3310/6890/3109/3108/3304/3111/1520/3122/3326/3312/8625/3113/3117/3115/10197/4800/1508/5993/10437/3105/3119/6891/3123/821/3320/3308/1385/972/3309/4802/1514/3127/3106/4261/811/3306/5641/2923
KEGG_LEISHMANIA_INFECTION	KEGG_LEISHMANIA_INFECTION	KEGG_LEISHMANIA_INFECTION	69	0.551046	1.64929	0.000128269	0.00065916	0.000382557	4539	tags=55%, list=24%, signal=42%	5603/1535/4688/65108/3118/7040/3684/2212/2214/3689/3460/6300/7097/3654/3109/5595/7042/2209/3108/3111/4689/3688/3122/6772/3113/3117/3115/7043/3119/5777/3123/2215/5594/3553/6885/5600/653361/3127
KEGG_FC_GAMMA_R_MEDIATED_PHAGOCYTOSIS	KEGG_FC_GAMMA_R_MEDIATED_PHAGOCYTOSIS	KEGG_FC_GAMMA_R_MEDIATED_PHAGOCYTOSIS	95	0.498836	1.53162	0.000395144	0.00197572	0.00114665	4787	tags=51%, list=25%, signal=38%	8612/8877/3984/65108/4082/10095/7408/3985/5580/1759/50807/2212/2214/6850/10163/5880/5595/3055/2209/5058/1072/10109/10094/8936/23396/10093/998/8394/7409/5879/5293/4067/81873/5338/5291/10552/10092/10059/10451/5594/1785/10000/5337/5788/653361/8396/5335/5321
KEGG_CYSTEINE_AND_METHIONINE_METABOLISM	KEGG_CYSTEINE_AND_METHIONINE_METABOLISM	KEGG_CYSTEINE_AND_METHIONINE_METABOLISM	34	-0.51181	-1.93688	0.00044148	0.00214931	0.00124739	701	tags=29%, list=4%, signal=28%	2805/29947/2806/55256/4143/10993/1491/1036/635/6898
KEGG_LIMONENE_AND_PINENE_DEGRADATION	KEGG_LIMONENE_AND_PINENE_DEGRADATION	KEGG_LIMONENE_AND_PINENE_DEGRADATION	10	-0.78681	-2.14747	0.000659871	0.00313016	0.00181665	1234	tags=70%, list=7%, signal=65%	223/224/219/1892/501/217/1962
KEGG_RIBOSOME	KEGG_RIBOSOME	KEGG_RIBOSOME	87	0.494699	1.50613	0.000750789	0.0034724	0.00201528	7878	tags=83%, list=42%, signal=49%	6187/6132/6139/6193/6202/6227/6165/3921/6175/6129/6173/6147/6233/6188/6125/6201/6232/6181/6204/6223/6217/6206/6128/6142/6158/6141/6194/23521/6146/6189/9349/6155/28998/6191/6210/6170/6167/6171/6133/4736/6203/11224/6168/6130/6222/6205/6135/6161/6157/6137/6156/6152/6228/6209/6143/6169/9045/6224/7311/25873/6160/6229/6207/6159/140801/6124/6136/6176/6134/6218/6154/6138
KEGG_STARCH_AND_SUCROSE_METABOLISM	KEGG_STARCH_AND_SUCROSE_METABOLISM	KEGG_STARCH_AND_SUCROSE_METABOLISM	49	-0.430913	-1.79968	0.000908829	0.00410081	0.00237999	961	tags=31%, list=5%, signal=29%	5236/7363/5836/7360/5167/54658/7367/2645/11181/7364/7366/54657/7365/2998/2538
KEGG_PHENYLALANINE_METABOLISM	KEGG_PHENYLALANINE_METABOLISM	KEGG_PHENYLALANINE_METABOLISM	18	-0.615417	-2.06523	0.000979596	0.00431489	0.00250423	998	tags=44%, list=5%, signal=42%	4128/2805/4129/1644/2806/5053/3242/6898
KEGG_VIRAL_MYOCARDITIS	KEGG_VIRAL_MYOCARDITIS	KEGG_VIRAL_MYOCARDITIS	68	0.505883	1.50912	0.00252083	0.0108454	0.00629435	4952	tags=47%, list=26%, signal=35%	3383/3118/3689/5880/3109/3108/71/3111/942/3122/3113/3117/3115/25/841/958/5879/8672/60/857/1982/3105/3119/637/3683/3123/27/3127/3106/1981/4627/54205
KEGG_ASTHMA	KEGG_ASTHMA	KEGG_ASTHMA	28	0.601721	1.58172	0.00275752	0.0115941	0.00672887	4539	tags=46%, list=24%, signal=35%	3118/2207/3109/3108/3111/3122/3113/3117/3115/958/3119/3123/3127
KEGG_UBIQUITIN_MEDIATED_PROTEOLYSIS	KEGG_UBIQUITIN_MEDIATED_PROTEOLYSIS	KEGG_UBIQUITIN_MEDIATED_PROTEOLYSIS	133	0.442102	1.3889	0.00318883	0.0131096	0.00760843	8696	tags=73%, list=46%, signal=40%	991/11065/27338/92912/330/10055/8651/7329/65264/10401/9021/7325/7428/672/7324/10054/7321/9040/51434/9820/7332/4214/5371/867/118424/51366/7317/10477/8450/6921/9978/64326/22954/996/55120/63893/4591/10277/10075/51433/27339/7319/55585/6502/9616/64750/51588/9320/11060/55236/64682/3093/7334/23221/55958/9246/57154/23759/8453/7322/331/9039/23291/868/26259/23624/29945/1642/10273/54926/51465/89910/8697/888…
KEGG_ADIPOCYTOKINE_SIGNALING_PATHWAY	KEGG_ADIPOCYTOKINE_SIGNALING_PATHWAY	KEGG_ADIPOCYTOKINE_SIGNALING_PATHWAY	67	-0.344514	-1.51581	0.00345031	0.0138762	0.00805335	1124	tags=22%, list=6%, signal=21%	51422/32/3667/1374/6258/8660/948/2180/51703/23305/10891/3953/5106/5105/2538
KEGG_ASCORBATE_AND_ALDARATE_METABOLISM	KEGG_ASCORBATE_AND_ALDARATE_METABOLISM	KEGG_ASCORBATE_AND_ALDARATE_METABOLISM	23	-0.505605	-1.83801	0.00458406	0.0179119	0.0103955	1234	tags=52%, list=7%, signal=49%	223/224/7363/219/54658/7367/501/7364/7366/217/54657/7365
KEGG_INTESTINAL_IMMUNE_NETWORK_FOR_IGA_PRODUCTION	KEGG_INTESTINAL_IMMUNE_NETWORK_FOR_IGA_PRODUCTION	KEGG_INTESTINAL_IMMUNE_NETWORK_FOR_IGA_PRODUCTION	46	0.523726	1.48924	0.0046474	0.0179119	0.0103955	3765	tags=41%, list=20%, signal=33%	3118/7040/3601/7852/3109/3108/56477/3111/942/3122/10673/3113/3117/3115/958/9020/8741/3119/3123
KEGG_NITROGEN_METABOLISM	KEGG_NITROGEN_METABOLISM	KEGG_NITROGEN_METABOLISM	23	-0.498915	-1.81369	0.00529612	0.0192114	0.0111497	799	tags=39%, list=4%, signal=38%	275/2746/762/23632/2752/27165/763/1491/1373
KEGG_LYSINE_DEGRADATION	KEGG_LYSINE_DEGRADATION	KEGG_LYSINE_DEGRADATION	44	-0.393692	-1.54272	0.00524574	0.0192114	0.0111497	803	tags=34%, list=4%, signal=33%	223/224/219/3033/51166/38/1892/501/8424/2639/217/10157/55753/51268/1962
KEGG_CYTOSOLIC_DNA_SENSING_PATHWAY	KEGG_CYTOSOLIC_DNA_SENSING_PATHWAY	KEGG_CYTOSOLIC_DNA_SENSING_PATHWAY	54	0.507449	1.47156	0.00516164	0.0192114	0.0111497	7314	tags=52%, list=39%, signal=32%	29108/9641/3606/10623/9560/51728/3661/3665/661/57506/3553/8517/103/6351/4793/834/6352/10621/4790/3551/9447/171568/340061/29110/5970/55703/9533/11128
KEGG_RENIN_ANGIOTENSIN_SYSTEM	KEGG_RENIN_ANGIOTENSIN_SYSTEM	KEGG_RENIN_ANGIOTENSIN_SYSTEM	17	-0.571663	-1.86186	0.00609969	0.0217008	0.0125945	1536	tags=53%, list=8%, signal=49%	290/1359/185/1215/1511/59272/2028/4311/5972
KEGG_TOLL_LIKE_RECEPTOR_SIGNALING_PATHWAY	KEGG_TOLL_LIKE_RECEPTOR_SIGNALING_PATHWAY	KEGG_TOLL_LIKE_RECEPTOR_SIGNALING_PATHWAY	102	0.452584	1.39587	0.00696191	0.024301	0.0141036	7320	tags=53%, list=39%, signal=33%	6696/3576/5603/23643/9641/6300/7097/3654/5595/1513/7100/942/6772/7187/3661/841/3665/958/5879/7096/5293/5291/5605/5594/3553/6885/6348/5600/8517/10000/6351/8772/4283/6352/4790/51284/3663/3455/2353/1432/51135/148022/3551/51311/23533/5290/5601/29110/5604/5970/10333/3929/3725/10454
KEGG_PANCREATIC_CANCER	KEGG_PANCREATIC_CANCER	KEGG_PANCREATIC_CANCER	70	0.468829	1.40508	0.00859906	0.0289241	0.0167867	7018	tags=64%, list=37%, signal=41%	7423/1869/7040/1029/5888/1019/1871/7039/5880/5595/7042/1870/5228/6772/998/7422/5898/1950/7043/5879/5293/5900/5899/5291/5594/8517/10000/5337/7046/6774/4087/4790/572/3845/598/4088/3551/675/23533/3716/10928/5290/5601/5604/5970
KEGG_LEUKOCYTE_TRANSENDOTHELIAL_MIGRATION	KEGG_LEUKOCYTE_TRANSENDOTHELIAL_MIGRATION	KEGG_LEUKOCYTE_TRANSENDOTHELIAL_MIGRATION	115	0.439947	1.36902	0.00852964	0.0289241	0.0167867	5183	tags=43%, list=27%, signal=32%	1364/4318/5603/1535/4688/3383/3684/1536/7408/7430/3689/7852/6300/4478/5880/4313/71/9564/4689/9071/3688/7414/998/7070/7409/5879/5293/87/81/60/5291/5010/10451/5829/3683/2773/5600/83593/653361/5906/1495/5335/5908/387/1366/5747/7412/6494/10398/51208
KEGG_AXON_GUIDANCE	KEGG_AXON_GUIDANCE	KEGG_AXON_GUIDANCE	129	0.423995	1.32982	0.00941642	0.0311078	0.018054	3906	tags=34%, list=21%, signal=27%	3984/5361/8440/1944/219699/3985/57556/1946/6091/2051/55558/1945/7852/5880/1947/5595/2049/5058/4893/10509/10505/1072/3688/5998/10512/10298/1969/998/3265/25/5062/84448/64218/9723/5879/8829/23654/10507/4773/54910/54437/4776/5594/2773
KEGG_PYRUVATE_METABOLISM	KEGG_PYRUVATE_METABOLISM	KEGG_PYRUVATE_METABOLISM	40	-0.419483	-1.58799	0.00978517	0.0312113	0.0181141	1234	tags=40%, list=7%, signal=37%	223/224/32/98/219/5091/38/3029/501/9380/5313/197257/217/5106/134526/5105
KEGG_EPITHELIAL_CELL_SIGNALING_IN_HELICOBACTER_PYLORI_INFECTION	KEGG_EPITHELIAL_CELL_SIGNALING_IN_HELICOBACTER_PYLORI_INFECTION	KEGG_EPITHELIAL_CELL_SIGNALING_IN_HELICOBACTER_PYLORI_INFECTION	68	0.484264	1.44462	0.00972375	0.0312113	0.0181141	7235	tags=62%, list=38%, signal=38%	2919/3576/5603/6714/28964/6300/5058/6868/245972/528/9296/10312/998/5879/533/9020/4067/527/529/537/102/5600/8517/51606/90423/1839/5335/526/9114/245973/6352/4790/1432/1445/836/3551/10392/5781/5601/5970/523/3725
KEGG_AMINO_SUGAR_AND_NUCLEOTIDE_SUGAR_METABOLISM	KEGG_AMINO_SUGAR_AND_NUCLEOTIDE_SUGAR_METABOLISM	KEGG_AMINO_SUGAR_AND_NUCLEOTIDE_SUGAR_METABOLISM	44	0.508906	1.44146	0.0102934	0.031738	0.0184198	5942	tags=61%, list=31%, signal=42%	5973/3099/7358/80896/10007/2673/2762/3101/9945/2821/7264/80146/1727/3098/1118/5373/55577/5238/29926/29925/54187/140838/132789/51706/3074/51005/8790
KEGG_VIBRIO_CHOLERAE_INFECTION	KEGG_VIBRIO_CHOLERAE_INFECTION	KEGG_VIBRIO_CHOLERAE_INFECTION	54	0.491509	1.42534	0.0102183	0.031738	0.0184198	5219	tags=52%, list=27%, signal=38%	11015/6558/71/5613/29927/245972/528/30001/9296/10312/10945/3784/23480/533/60/1080/527/529/537/51606/109/90423/5335/375/526/9114/245973/9601
KEGG_PENTOSE_AND_GLUCURONATE_INTERCONVERSIONS	KEGG_PENTOSE_AND_GLUCURONATE_INTERCONVERSIONS	KEGG_PENTOSE_AND_GLUCURONATE_INTERCONVERSIONS	26	-0.450858	-1.67621	0.0108333	0.0328551	0.0190681	921	tags=38%, list=5%, signal=37%	7363/7360/54658/7367/7364/51084/7366/51181/54657/7365
KEGG_NOTCH_SIGNALING_PATHWAY	KEGG_NOTCH_SIGNALING_PATHWAY	KEGG_NOTCH_SIGNALING_PATHWAY	47	0.518992	1.47897	0.0112245	0.0331142	0.0192185	5860	tags=64%, list=31%, signal=44%	3065/182/6868/9253/3066/1856/196403/9612/1857/4851/113878/4854/1488/3955/55851/4853/3714/3516/23385/2648/84441/9794/23220/5664/1487/51107/4242/1855/2033/9541
KEGG_ABC_TRANSPORTERS	KEGG_ABC_TRANSPORTERS	KEGG_ABC_TRANSPORTERS	44	-0.367541	-1.44025	0.0112767	0.0331142	0.0192185	676	tags=25%, list=4%, signal=24%	1244/10350/368/10060/9429/64240/64241/8647/23460/10351/5244
KEGG_OOCYTE_MEIOSIS	KEGG_OOCYTE_MEIOSIS	KEGG_OOCYTE_MEIOSIS	112	0.433877	1.34677	0.0127566	0.0368746	0.0214009	6468	tags=52%, list=34%, signal=34%	991/891/5347/9232/9133/3710/983/699/7534/9088/898/4085/995/6790/6300/151648/5595/6195/9700/5613/10971/5501/7533/26271/5518/7529/3480/1017/51434/10459/805/6197/9134/5500/5499/9978/112/5594/996/7532/27127/109/51433/8243/9126/808/111/64682/5529/5528/286151/5530/23291/29945/5532/113/5567/3708
KEGG_CYTOKINE_CYTOKINE_RECEPTOR_INTERACTION	KEGG_CYTOKINE_CYTOKINE_RECEPTOR_INTERACTION	KEGG_CYTOKINE_CYTOKINE_RECEPTOR_INTERACTION	263	0.38288	1.24466	0.0172726	0.0491606	0.0285313	4541	tags=28%, list=24%, signal=22%	6364/2919/3576/2056/27242/6372/3976/6374/7423/9180/3561/4982/7040/23529/3601/1435/1896/4050/8784/51330/3460/7852/3606/1438/10344/7042/90/56477/7293/1441/5197/8744/1436/8792/8794/650/80301/3566/58191/10673/9560/83729/91/84957/7422/6347/5154/1950/53832/7043/9966/958/5008/8741/1230/3559/6349/6375/2921/8718/7292/1439/8742/6357/3553/23765/6348/4254/6351/3560/8764/64109/53833/939

## Sheet: Supplementary Table 5
GSEA analysis of TME scores
ID	Description	setSize	enrichmentScore	NES	pvalue	p.adjust	qvalue	rank	leading_edge	core_enrichment
KEGG_COMPLEMENT_AND_COAGULATION_CASCADES	KEGG_COMPLEMENT_AND_COAGULATION_CASCADES	KEGG_COMPLEMENT_AND_COAGULATION_CASCADES	69	0.818041	3.08288	1e-10	6.16667e-09	3.54386e-09	1674	tags=72%, list=9%, signal=66%	730/722/3818/2158/729/462/735/3827/2161/5345/2165/727/5340/2160/715/2244/629/2/4153/3426/725/3053/7450/717/3075/732/2147/716/2149/2243/1361/2266/2155/718/5648/5327/5624/7056/710/10747/733/731/720/2159/2153/5104/721/5265/7035/2157
KEGG_FATTY_ACID_METABOLISM	KEGG_FATTY_ACID_METABOLISM	KEGG_FATTY_ACID_METABOLISM	42	0.771275	2.67861	1e-10	6.16667e-09	3.54386e-09	1549	tags=48%, list=8%, signal=44%	124/127/125/126/1579/130/2182/2180/38/217/284541/36/1962/2639/501/35/10455/1374/1892/3033
KEGG_CELL_CYCLE	KEGG_CELL_CYCLE	KEGG_CELL_CYCLE	124	-0.62482	-2.09307	1e-10	6.16667e-09	3.54386e-09	2666	tags=49%, list=14%, signal=43%	3066/7042/23595/5885/1871/996/5111/8697/7709/5933/3065/10926/4085/51529/51434/1017/10971/1031/4609/8317/7532/23594/1030/6502/9700/9134/993/7534/4174/890/1019/7027/1870/1111/1029/995/1021/983/1875/898/10459/4172/4175/9133/7272/5591/699/4176/701/8318/9088/1869/9232/4173/990/4998/4171/891/5347/991/2810
KEGG_AUTOIMMUNE_THYROID_DISEASE	KEGG_AUTOIMMUNE_THYROID_DISEASE	KEGG_AUTOIMMUNE_THYROID_DISEASE	50	0.713235	2.55395	4.55928e-10	2.10867e-08	1.21181e-08	2010	tags=36%, list=11%, signal=32%	5551/959/3134/3127/3113/3106/3123/3119/3115/3133/356/3122/3107/355/3117/3002/3108/3135
KEGG_RETINOL_METABOLISM	KEGG_RETINOL_METABOLISM	KEGG_RETINOL_METABOLISM	62	0.663324	2.51371	1.22583e-09	4.53557e-08	2.6065e-08	1158	tags=42%, list=6%, signal=40%	124/127/125/1559/126/1548/1579/1551/1558/1555/130/84649/1562/7366/8608/1576/7367/284541/7363/54657/1577/1549/7365/7364/1544/8854
KEGG_CYTOKINE_CYTOKINE_RECEPTOR_INTERACTION	KEGG_CYTOKINE_CYTOKINE_RECEPTOR_INTERACTION	KEGG_CYTOKINE_CYTOKINE_RECEPTOR_INTERACTION	263	0.385181	1.80436	2.73992e-08	8.16633e-07	4.69302e-07	1636	tags=21%, list=9%, signal=20%	6366/6363/3575/4804/2690/6352/3626/2920/6387/3791/959/83729/3627/10663/6358/4050/2324/5159/7852/939/7424/4283/6370/8809/5156/2833/1236/3977/8807/1234/3563/58191/2321/729230/94/9547/6846/8743/3556/356/3625/3560/7043/2323/3953/163702/58985/3561/2829/6369/6361/7048/3082/355/3587/944
KEGG_NEUROACTIVE_LIGAND_RECEPTOR_INTERACTION	KEGG_NEUROACTIVE_LIGAND_RECEPTOR_INTERACTION	KEGG_NEUROACTIVE_LIGAND_RECEPTOR_INTERACTION	270	0.385087	1.77592	3.08996e-08	8.16633e-07	4.69302e-07	2003	tags=18%, list=11%, signal=16%	3001/2642/2690/187/286530/5340/9002/8698/10203/1910/2147/5745/1901/2149/5746/185/5732/4886/6915/1137/151/1511/9934/5739/154/150/5733/147/148/1145/3357/3953/6751/5729/10316/27334/1902/7433/2563/6755/10800/5734/554/5731/10161/2847/1909/552
KEGG_DRUG_METABOLISM_CYTOCHROME_P450	KEGG_DRUG_METABOLISM_CYTOCHROME_P450	KEGG_DRUG_METABOLISM_CYTOCHROME_P450	68	0.59404	2.2428	9.98717e-08	2.30953e-06	1.32724e-06	2020	tags=54%, list=11%, signal=49%	124/127/125/1559/126/1571/2938/1548/2328/2330/1551/1558/1555/130/1562/7366/1576/7367/2939/316/7363/54657/1577/1549/2326/7365/7364/1544/2327/4128/220/64816/4258/10941/2329/9446/4129
KEGG_SPLICEOSOME	KEGG_SPLICEOSOME	KEGG_SPLICEOSOME	126	-0.550551	-1.8432	2.01758e-07	4.14724e-06	2.38334e-06	6071	tags=68%, list=32%, signal=47%	29896/6625/1655/51729/6629/220988/3190/10569/25949/55696/6429/51340/51639/23658/9984/10084/55660/10915/23451/9092/6426/27316/22985/10523/9879/3183/10772/55119/6635/6637/6627/23450/26121/84991/25766/6634/1665/83443/23350/9416/10992/3303/8175/10713/11325/6632/4809/10286/57187/24148/5093/6626/3192/9785/4670/84844/22916/1659/11338/10291/51691/6631/51645/8683/6633/4116/9129/6628/9410/22827/27339/8896/…
KEGG_PRIMARY_IMMUNODEFICIENCY	KEGG_PRIMARY_IMMUNODEFICIENCY	KEGG_PRIMARY_IMMUNODEFICIENCY	35	0.708098	2.37884	3.47478e-07	6.42835e-06	3.69424e-06	1276	tags=37%, list=7%, signal=35%	3575/916/925/3932/7535/959/915/926/29760/5788/973/920/3561
KEGG_ALLOGRAFT_REJECTION	KEGG_ALLOGRAFT_REJECTION	KEGG_ALLOGRAFT_REJECTION	35	0.705766	2.37101	4.15515e-07	6.80243e-06	3.90922e-06	2010	tags=51%, list=11%, signal=46%	5551/959/3134/3127/3113/3106/3123/3119/3115/3133/356/3122/3107/355/3117/3002/3108/3135
KEGG_VASCULAR_SMOOTH_MUSCLE_CONTRACTION	KEGG_VASCULAR_SMOOTH_MUSCLE_CONTRACTION	KEGG_VASCULAR_SMOOTH_MUSCLE_CONTRACTION	115	0.477656	2.00997	4.41239e-07	6.80243e-06	3.90922e-06	2048	tags=33%, list=11%, signal=30%	5320/10268/1579/10266/10203/5322/4629/94274/59/284541/10398/4881/185/84647/196883/5319/5583/5588/5739/10335/10267/4638/147/5592/148/2977/2983/3709/2982/2776/775/5566/4660/5332/81579/1909/552/111
KEGG_GLYCINE_SERINE_AND_THREONINE_METABOLISM	KEGG_GLYCINE_SERINE_AND_THREONINE_METABOLISM	KEGG_GLYCINE_SERINE_AND_THREONINE_METABOLISM	31	0.718222	2.32586	1.51882e-06	2.1614e-05	1.24211e-05	1323	tags=58%, list=7%, signal=54%	27232/189/10993/635/1757/51268/1610/1491/2593/2628/64902/8639/2731/132158/6470/29968/29958/4128
KEGG_GRAFT_VERSUS_HOST_DISEASE	KEGG_GRAFT_VERSUS_HOST_DISEASE	KEGG_GRAFT_VERSUS_HOST_DISEASE	37	0.677068	2.30138	2.02936e-06	2.68165e-05	1.54109e-05	2768	tags=57%, list=15%, signal=49%	5551/3134/3127/3113/3106/3123/3119/3115/3133/356/3122/3107/355/3117/3002/3108/3135/3824/3111/940/3105
KEGG_DNA_REPLICATION	KEGG_DNA_REPLICATION	KEGG_DNA_REPLICATION	36	-0.703503	-1.95612	7.68373e-06	9.17671e-05	5.27367e-05	3930	tags=72%, list=21%, signal=57%	5981/6118/5983/10714/5985/3978/6742/5111/5558/6119/246243/5422/5982/23649/5425/4174/2237/5424/10535/5557/4172/4175/5984/4176/4173/4171
KEGG_LYSOSOME	KEGG_LYSOSOME	KEGG_LYSOSOME	120	-0.520664	-1.73809	7.93661e-06	9.17671e-05	5.27367e-05	3779	tags=48%, list=20%, signal=38%	10947/23163/10717/2990/9583/130340/5660/26088/9114/1211/3482/427/3073/3920/8546/1201/26503/20/51606/23659/535/967/2548/2799/1522/1200/2588/162/968/1174/4074/2720/537/23062/9179/51172/1213/54/6272/1508/1509/5538/3074/1075/4758/4864/527/6556/2760/1515/245972/5476/533/1510/2717/55353/10053
KEGG_LINOLEIC_ACID_METABOLISM	KEGG_LINOLEIC_ACID_METABOLISM	KEGG_LINOLEIC_ACID_METABOLISM	29	0.698308	2.24397	1.43585e-05	0.000156254	8.97963e-05	1131	tags=41%, list=6%, signal=39%	5320/1559/1571/1551/1558/1562/5322/1576/84647/5319/1577/1544
KEGG_PPAR_SIGNALING_PATHWAY	KEGG_PPAR_SIGNALING_PATHWAY	KEGG_PPAR_SIGNALING_PATHWAY	69	0.511733	1.92852	3.02741e-05	0.00031115	0.000178812	1294	tags=33%, list=7%, signal=31%	335/2168/345/2167/5105/1579/116519/10998/3158/1593/2182/2180/5106/5346/284541/1582/336/1962/51129/364/1374/6256/11001
KEGG_CELL_ADHESION_MOLECULES_CAMS	KEGG_CELL_ADHESION_MOLECULES_CAMS	KEGG_CELL_ADHESION_MOLECULES_CAMS	131	0.406468	1.7501	3.42109e-05	0.000333106	0.000191429	1749	tags=31%, list=9%, signal=28%	914/7122/925/7412/1003/959/3134/926/923/58494/3680/3127/947/6403/23562/90952/3113/3106/5175/83700/5788/3123/3119/3115/3133/23114/3122/6404/920/57555/9369/3385/10666/5133/6693/3107/3117/8516/4685/999
KEGG_TRYPTOPHAN_METABOLISM	KEGG_TRYPTOPHAN_METABOLISM	KEGG_TRYPTOPHAN_METABOLISM	40	0.608121	2.09716	3.64743e-05	0.000337387	0.00019389	1751	tags=45%, list=9%, signal=41%	11185/8564/6999/23498/38/55753/217/316/847/1962/2639/501/1544/130013/1892/4128/3033/3620
KEGG_ARACHIDONIC_ACID_METABOLISM	KEGG_ARACHIDONIC_ACID_METABOLISM	KEGG_ARACHIDONIC_ACID_METABOLISM	58	0.533403	1.98321	0.000105656	0.000930782	0.000534901	972	tags=28%, list=5%, signal=26%	5320/1559/1571/2687/5730/1579/8529/1558/1555/1562/5322/284541/4051/84647/5319/2053
KEGG_METABOLISM_OF_XENOBIOTICS_BY_CYTOCHROME_P450	KEGG_METABOLISM_OF_XENOBIOTICS_BY_CYTOCHROME_P450	KEGG_METABOLISM_OF_XENOBIOTICS_BY_CYTOCHROME_P450	66	0.484472	1.82867	0.000134774	0.00113333	0.0006513	1251	tags=35%, list=7%, signal=33%	124/127/125/1559/126/1571/2938/1551/1558/1555/130/1562/7366/1576/7367/2939/7363/54657/1577/7365/7364/1544/2052
KEGG_TYPE_I_DIABETES_MELLITUS	KEGG_TYPE_I_DIABETES_MELLITUS	KEGG_TYPE_I_DIABETES_MELLITUS	41	0.583523	2.02398	0.000144588	0.00116299	0.000668346	2010	tags=46%, list=11%, signal=42%	5551/3134/3127/3113/3106/1363/3123/3119/3115/3133/356/3122/5799/3107/355/3117/3002/3108/3135
KEGG_MISMATCH_REPAIR	KEGG_MISMATCH_REPAIR	KEGG_MISMATCH_REPAIR	23	-0.705563	-1.81887	0.000199732	0.0015396	0.000884776	3930	tags=74%, list=21%, signal=59%	5981/6118/5983/2956/10714/5985/3978/6742/5111/6119/5395/5982/5425/4436/5424/9156/5984
KEGG_VIBRIO_CHOLERAE_INFECTION	KEGG_VIBRIO_CHOLERAE_INFECTION	KEGG_VIBRIO_CHOLERAE_INFECTION	54	-0.582862	-1.74019	0.000211915	0.00156817	0.000901195	3124	tags=44%, list=16%, signal=37%	9114/6558/1080/155066/90423/51606/535/60/5335/526/8992/10945/5578/29927/9296/537/11015/71/529/23480/528/527/245972/533
KEGG_VALINE_LEUCINE_AND_ISOLEUCINE_DEGRADATION	KEGG_VALINE_LEUCINE_AND_ISOLEUCINE_DEGRADATION	KEGG_VALINE_LEUCINE_AND_ISOLEUCINE_DEGRADATION	44	0.533172	1.86682	0.000320602	0.00228121	0.00131096	1549	tags=32%, list=8%, signal=29%	3158/18/38/217/36/4329/316/1962/4594/3712/501/35/1892/3033
KEGG_TYROSINE_METABOLISM	KEGG_TYROSINE_METABOLISM	KEGG_TYROSINE_METABOLISM	42	0.539363	1.87319	0.000335936	0.00228494	0.00131311	1789	tags=38%, list=9%, signal=35%	124/127/125/6898/126/130/2805/8639/316/2806/1621/4128/220/3242/2184/5409
KEGG_AMINOACYL_TRNA_BIOSYNTHESIS	KEGG_AMINOACYL_TRNA_BIOSYNTHESIS	KEGG_AMINOACYL_TRNA_BIOSYNTHESIS	41	-0.6104	-1.7285	0.000345829	0.00228494	0.00131311	4824	tags=71%, list=25%, signal=53%	54938/57038/55699/2193/57505/51067/833/7407/23438/1615/5859/4141/3735/124454/3376/10352/51520/3035/5917/16/10056/55157/4677/6301/25973/2058/2617/8565/6897
KEGG_INTESTINAL_IMMUNE_NETWORK_FOR_IGA_PRODUCTION	KEGG_INTESTINAL_IMMUNE_NETWORK_FOR_IGA_PRODUCTION	KEGG_INTESTINAL_IMMUNE_NETWORK_FOR_IGA_PRODUCTION	46	0.545764	1.92777	0.000396666	0.00253045	0.0014542	2706	tags=39%, list=14%, signal=34%	6387/959/7852/3127/5284/3113/6370/3123/3119/3115/3122/3117/3108/115650/29851/3676/3111/940
KEGG_UBIQUITIN_MEDIATED_PROTEOLYSIS	KEGG_UBIQUITIN_MEDIATED_PROTEOLYSIS	KEGG_UBIQUITIN_MEDIATED_PROTEOLYSIS	133	-0.472891	-1.58992	0.000471962	0.00281655	0.00161861	7433	tags=61%, list=39%, signal=37%	57154/329/3093/64750/55236/867/9820/8554/51619/25847/64326/997/92912/148581/51465/4281/6500/10477/9039/8452/9616/55284/51433/9063/9354/9978/1161/26259/29945/23221/7325/22954/23295/55120/8453/10054/55585/64682/8451/9320/6923/11060/7322/23291/8881/23759/10401/8454/7319/7324/7332/4214/10075/8450/7317/996/1642/7428/8697/51529/51366/9690/10273/51434/118424/27339/63893/65264/9040/7329/4591/23327/6502/6…
KEGG_HUNTINGTONS_DISEASE	KEGG_HUNTINGTONS_DISEASE	KEGG_HUNTINGTONS_DISEASE	172	-0.443994	-1.5252	0.000470477	0.00281655	0.00161861	7787	tags=66%, list=41%, signal=39%	4702/1387/4719/4723/25942/4698/6391/341947/4722/7386/125965/2033/1337/27113/51164/4704/6667/3092/83544/1340/9586/4728/4713/6875/5432/5430/539/5438/1329/317/1175/9519/29796/1351/6874/6389/1639/7802/1212/514/1327/90993/6908/3064/9167/5431/7384/4711/6390/4899/5434/4705/160/842/5433/841/9377/498/5439/10126/5437/5468/4710/4694/10476/7417/1349/4715/23236/7385/4697/5331/1345/4700/4716/506/7381/5436/4720…
KEGG_ASTHMA	KEGG_ASTHMA	KEGG_ASTHMA	28	0.600964	1.92328	0.000701036	0.0038604	0.00221849	1960	tags=36%, list=10%, signal=32%	959/3127/3113/2205/3123/3119/3115/3122/3117/3108
KEGG_PROTEASOME	KEGG_PROTEASOME	KEGG_PROTEASOME	44	-0.589414	-1.69119	0.000690745	0.0038604	0.00221849	4258	tags=68%, list=22%, signal=53%	5685/5682/51371/5689/5687/7979/9861/5702/5700/5692/5719/5714/5693/23198/5691/5701/5713/5707/5718/5710/5688/5704/5705/10213/5709/5717/5690/10197/5686/5708
KEGG_SYSTEMIC_LUPUS_ERYTHEMATOSUS	KEGG_SYSTEMIC_LUPUS_ERYTHEMATOSUS	KEGG_SYSTEMIC_LUPUS_ERYTHEMATOSUS	130	0.366379	1.56902	0.000709478	0.0038604	0.00221849	1607	tags=18%, list=8%, signal=16%	730/729/735/727/715/959/717/732/716/3127/718/3113/1511/3123/3119/3115/733/731/3122/720/721/3117/8347
KEGG_PRIMARY_BILE_ACID_BIOSYNTHESIS	KEGG_PRIMARY_BILE_ACID_BIOSYNTHESIS	KEGG_PRIMARY_BILE_ACID_BIOSYNTHESIS	16	0.728971	1.98825	0.000749036	0.00395919	0.00227527	2028	tags=62%, list=11%, signal=56%	6718/10998/1593/1582/570/9023/51302/1581/9420/8309
KEGG_ALANINE_ASPARTATE_AND_GLUTAMATE_METABOLISM	KEGG_ALANINE_ASPARTATE_AND_GLUTAMATE_METABOLISM	KEGG_ALANINE_ASPARTATE_AND_GLUTAMATE_METABOLISM	32	0.557343	1.83291	0.000958129	0.00479064	0.00275309	821	tags=44%, list=4%, signal=42%	189/27165/2875/1373/2805/18/7915/2746/84706/64902/91703/443/2806/445
KEGG_VIRAL_MYOCARDITIS	KEGG_VIRAL_MYOCARDITIS	KEGG_VIRAL_MYOCARDITIS	68	0.445514	1.68204	0.000940001	0.00479064	0.00275309	2176	tags=40%, list=11%, signal=35%	4622/5551/959/3908/3134/3127/4629/2534/3113/3106/3123/3119/3115/3133/6442/3122/595/4621/3107/3117/57644/1756/3108/3135/836/857/5880
KEGG_OXIDATIVE_PHOSPHORYLATION	KEGG_OXIDATIVE_PHOSPHORYLATION	KEGG_OXIDATIVE_PHOSPHORYLATION	116	-0.471024	-1.56835	0.00105612	0.00514163	0.00295479	5409	tags=67%, list=28%, signal=48%	522/4702/4719/4723/4698/6391/341947/1353/4722/7386/125965/1337/4704/245973/1340/4728/4713/523/10632/539/1329/29796/51382/1351/6389/514/1327/9167/7384/4711/6390/4705/9377/498/4710/4694/10476/1349/4715/7385/4697/1345/4700/4716/506/7381/9114/4720/518/4725/155066/509/1347/90423/51606/516/4709/535/4706/1350/526/4708/8992/4726/515/9296/537/56901/529/9551/1537/528/440567/527/245972/533/7388/170712
KEGG_PRION_DISEASES	KEGG_PRION_DISEASES	KEGG_PRION_DISEASES	35	0.53476	1.79651	0.001341	0.00605085	0.0034773	1786	tags=34%, list=9%, signal=31%	730/729/735/6352/727/732/2534/733/731/1958/4685/5566
KEGG_HEMATOPOIETIC_CELL_LINEAGE	KEGG_HEMATOPOIETIC_CELL_LINEAGE	KEGG_HEMATOPOIETIC_CELL_LINEAGE	85	0.415651	1.65302	0.00131553	0.00605085	0.0034773	1530	tags=25%, list=8%, signal=23%	3575/916/914/925/921/915/929/926/3127/947/911/917/3123/3563/931/3122/2323/920/912/290/913
KEGG_EPITHELIAL_CELL_SIGNALING_IN_HELICOBACTER_PYLORI_INFECTION	KEGG_EPITHELIAL_CELL_SIGNALING_IN_HELICOBACTER_PYLORI_INFECTION	KEGG_EPITHELIAL_CELL_SIGNALING_IN_HELICOBACTER_PYLORI_INFECTION	68	-0.519338	-1.61898	0.00128435	0.00605085	0.0034773	3638	tags=43%, list=19%, signal=35%	3551/5879/4233/9114/155066/90423/51606/6868/998/535/5058/5335/526/8992/9296/537/529/3725/528/9020/8517/5603/527/6300/245972/533/2919/3576/6714
KEGG_PROPANOATE_METABOLISM	KEGG_PROPANOATE_METABOLISM	KEGG_PROPANOATE_METABOLISM	32	0.535795	1.76205	0.00179662	0.00775252	0.00445521	2888	tags=47%, list=15%, signal=40%	18/38/217/4329/1962/4594/501/1892/8801/32/55902/26275/8803/5095/84693
KEGG_OOCYTE_MEIOSIS	KEGG_OOCYTE_MEIOSIS	KEGG_OOCYTE_MEIOSIS	112	-0.465952	-1.54509	0.00180194	0.00775252	0.00445521	6156	tags=52%, list=32%, signal=35%	6500/5515/808/7529/5526/51433/9978/29945/5518/805/5613/810/27330/64682/26271/27127/5567/23291/8881/114/8454/5501/286151/112/5499/5594/7533/63928/5595/8243/996/8697/6197/4085/51529/51434/1017/10971/7532/9700/9134/151648/6790/7534/995/983/6300/898/10459/9133/699/6195/3710/9088/9232/891/5347/991
KEGG_PEROXISOME	KEGG_PEROXISOME	KEGG_PEROXISOME	78	0.415927	1.59548	0.00237272	0.0099762	0.00573312	2142	tags=32%, list=11%, signal=29%	189/51179/54363/2182/2180/51268/1610/7498/847/1962/570/2053/5264/10455/54677/11001/255027/92960/5827/55825/8800/1384/196743/8309/4843
KEGG_BASE_EXCISION_REPAIR	KEGG_BASE_EXCISION_REPAIR	KEGG_BASE_EXCISION_REPAIR	33	-0.59739	-1.6428	0.00242972	0.00998885	0.00574039	4809	tags=61%, list=25%, signal=45%	328/7515/10038/252969/6996/4350/10714/5423/3980/3978/27301/142/5111/143/5425/4595/2237/55247/5424/4968
KEGG_ALPHA_LINOLENIC_ACID_METABOLISM	KEGG_ALPHA_LINOLENIC_ACID_METABOLISM	KEGG_ALPHA_LINOLENIC_ACID_METABOLISM	19	0.624265	1.76114	0.00291888	0.011739	0.00674616	766	tags=21%, list=4%, signal=20%	5320/5322/84647/5319
KEGG_BUTANOATE_METABOLISM	KEGG_BUTANOATE_METABOLISM	KEGG_BUTANOATE_METABOLISM	34	0.536099	1.78766	0.00312058	0.0120272	0.0069118	1549	tags=41%, list=8%, signal=38%	622/123876/3158/18/38/7915/217/1962/501/54988/35/1892/56898/3033
KEGG_PARKINSONS_DISEASE	KEGG_PARKINSONS_DISEASE	KEGG_PARKINSONS_DISEASE	113	-0.451702	-1.49853	0.00312026	0.0120272	0.0069118	5809	tags=52%, list=31%, signal=36%	539/2861/1329/317/29796/1351/6389/514/1327/9167/7384/4711/6390/4705/842/9377/498/4710/4694/10476/7417/1349/4715/7385/4697/1345/4700/4716/506/7332/27429/7381/4720/518/4725/293/509/1347/7317/516/9627/4709/4706/1350/4708/4726/515/118424/54205/292/56901/7416/11315/1537/7419/440567/7388/170712/7345
KEGG_BETA_ALANINE_METABOLISM	KEGG_BETA_ALANINE_METABOLISM	KEGG_BETA_ALANINE_METABOLISM	22	0.614098	1.81955	0.00360172	0.0134583	0.00773421	1289	tags=45%, list=7%, signal=42%	51733/18/1807/217/8639/1962/501/1806/84735/1892
KEGG_ALZHEIMERS_DISEASE	KEGG_ALZHEIMERS_DISEASE	KEGG_ALZHEIMERS_DISEASE	157	-0.427439	-1.45989	0.00363738	0.0134583	0.00773421	6084	tags=49%, list=32%, signal=34%	539/7124/808/51107/1329/317/29796/322/1351/6389/805/514/1327/351/2932/810/55851/9167/7384/4711/6390/4705/842/841/9377/498/4710/5664/2906/4694/10476/8772/1349/4715/23236/7385/4697/5331/1345/3553/4700/5594/4716/506/7381/4311/63928/5595/4720/518/637/4725/823/509/8883/1347/6868/516/4709/23385/4706/1350/4708/4726/515/54205/4137/56901/1537/8851/1020/440567/25825/3710/2597/7388/170712
KEGG_HOMOLOGOUS_RECOMBINATION	KEGG_HOMOLOGOUS_RECOMBINATION	KEGG_HOMOLOGOUS_RECOMBINATION	28	-0.603531	-1.59998	0.00469493	0.0170306	0.00978715	6464	tags=79%, list=34%, signal=52%	80198/6117/641/4361/675/7517/5892/7979/6118/4683/25788/10714/10111/6742/6119/5889/5425/146956/7516/5424/5888/8438
KEGG_ARGININE_AND_PROLINE_METABOLISM	KEGG_ARGININE_AND_PROLINE_METABOLISM	KEGG_ARGININE_AND_PROLINE_METABOLISM	54	0.441581	1.60242	0.00498377	0.0177307	0.0101895	1347	tags=37%, list=7%, signal=35%	5009/27165/383/1373/2805/1610/2593/217/2628/2746/58510/2806/445/5033/501/4942/6303/112483/4128/162417
KEGG_HISTIDINE_METABOLISM	KEGG_HISTIDINE_METABOLISM	KEGG_HISTIDINE_METABOLISM	29	0.526897	1.69315	0.00649602	0.0222254	0.0127725	1464	tags=38%, list=8%, signal=35%	10841/3034/131669/144193/217/91703/443/501/84735/4128/220
KEGG_GLYCOLYSIS_GLUCONEOGENESIS	KEGG_GLYCOLYSIS_GLUCONEOGENESIS	KEGG_GLYCOLYSIS_GLUCONEOGENESIS	62	0.411113	1.55794	0.00655566	0.0222254	0.0127725	511	tags=19%, list=3%, signal=19%	124/127/229/125/2538/2203/126/5105/130/5106/217/5313
KEGG_PATHOGENIC_ESCHERICHIA_COLI_INFECTION	KEGG_PATHOGENIC_ESCHERICHIA_COLI_INFECTION	KEGG_PATHOGENIC_ESCHERICHIA_COLI_INFECTION	55	-0.519039	-1.55066	0.00660756	0.0222254	0.0127725	3701	tags=45%, list=20%, signal=37%	10093/10092/100506658/2017/4691/7430/10109/998/10383/60/203068/5578/10971/71/10552/9181/10095/7534/3875/7278/10376/10382/23643/84790/7277
KEGG_DRUG_METABOLISM_OTHER_ENZYMES	KEGG_DRUG_METABOLISM_OTHER_ENZYMES	KEGG_DRUG_METABOLISM_OTHER_ENZYMES	49	0.428358	1.52005	0.00738083	0.0240504	0.0138213	1189	tags=37%, list=6%, signal=35%	51733/151531/1548/1551/7366/1807/7498/1576/7367/7363/54657/1577/1549/1806/7365/7364/7172/978
KEGG_PROGESTERONE_MEDIATED_OOCYTE_MATURATION	KEGG_PROGESTERONE_MEDIATED_OOCYTE_MATURATION	KEGG_PROGESTERONE_MEDIATED_OOCYTE_MATURATION	85	-0.466759	-1.50048	0.00741011	0.0240504	0.0138213	2349	tags=28%, list=12%, signal=25%	996/3320/2773/8697/6197/5291/4085/51529/51434/1017/3326/993/890/5603/995/983/6300/10459/9133/699/6195/9088/891/5347
KEGG_GLUTATHIONE_METABOLISM	KEGG_GLUTATHIONE_METABOLISM	KEGG_GLUTATHIONE_METABOLISM	48	-0.529845	-1.55172	0.00771428	0.0246059	0.0141405	2863	tags=42%, list=15%, signal=35%	2686/2937/79017/2877/3417/124975/51060/2941/2876/6240/6611/2730/4953/6723/2936/2948/5226/6241/2947/2539
KEGG_CHEMOKINE_SIGNALING_PATHWAY	KEGG_CHEMOKINE_SIGNALING_PATHWAY	KEGG_CHEMOKINE_SIGNALING_PATHWAY	187	0.290042	1.27678	0.00964562	0.0302447	0.0173811	2048	tags=22%, list=11%, signal=20%	6366/6363/6352/2920/6387/2791/3627/10663/6358/7852/57580/4283/6370/2788/2833/3702/196883/4792/1236/1234/10235/58191/729230/9547/6846/5295/54331/8503/7074/2829/6369/6361/6773/10000/5566/2869/1398/5332/3718/1233/6368/111
KEGG_AMINO_SUGAR_AND_NUCLEOTIDE_SUGAR_METABOLISM	KEGG_AMINO_SUGAR_AND_NUCLEOTIDE_SUGAR_METABOLISM	KEGG_AMINO_SUGAR_AND_NUCLEOTIDE_SUGAR_METABOLISM	44	-0.530556	-1.52231	0.0129486	0.0399249	0.022944	6087	tags=68%, list=32%, signal=46%	2584/2585/197258/29925/54187/4351/2673/29926/140838/1727/55577/2645/5238/3073/8790/2582/2762/51706/5373/2821/7264/7358/51005/3074/80896/3101/1118/5973/10007/3099
KEGG_JAK_STAT_SIGNALING_PATHWAY	KEGG_JAK_STAT_SIGNALING_PATHWAY	KEGG_JAK_STAT_SIGNALING_PATHWAY	155	0.311452	1.33142	0.0136566	0.0414174	0.0238018	2253	tags=18%, list=12%, signal=16%	3575/8835/2690/10252/6775/1154/894/3977/3563/5295/8503/3560/3953/163702/58985/3561/595/3587/6773/10000/10253/85480/3718/10379/8651/3570/3459/3717
KEGG_N_GLYCAN_BIOSYNTHESIS	KEGG_N_GLYCAN_BIOSYNTHESIS	KEGG_N_GLYCAN_BIOSYNTHESIS	46	-0.516572	-1.4964	0.0139967	0.0417645	0.0240012	4245	tags=48%, list=22%, signal=37%	91869/23193/8813/8818/8703/201595/6184/79053/1798/7841/29929/79087/1603/4249/6185/3703/10195/11282/56052/1650/8704/7991
KEGG_STEROID_HORMONE_BIOSYNTHESIS	KEGG_STEROID_HORMONE_BIOSYNTHESIS	KEGG_STEROID_HORMONE_BIOSYNTHESIS	53	0.407147	1.48056	0.0160891	0.0472456	0.0271511	1797	tags=38%, list=9%, signal=34%	8630/6718/1551/7366/3294/1576/7367/7923/1583/7363/54657/1577/7365/7364/6716/1589/1581/64816/9420/10941

## Sheet: Supplementary Table 6
Clinical information of the TCGA-LIHC
Id	Age	Gender	Grade	Stage
TCGA-DD-A4NL	<=65	MALE	G1-2	Stage I
TCGA-DD-AAVP	<=65	MALE	G1-2	Stage I
TCGA-DD-AAE4	<=65	FEMALE	G1-2	Stage I
TCGA-G3-AAV2	<=65	MALE	G1-2	Stage I
TCGA-KR-A7K8	<=65	MALE	G1-2	Stage I
TCGA-G3-A5SK	<=65	MALE	G1-2	Stage I
TCGA-KR-A7K2	<=65	MALE	G1-2	Stage I
TCGA-KR-A7K0	<=65	MALE	G1-2	Stage I
TCGA-DD-A4NO	<=65	MALE	G1-2	Stage I
TCGA-DD-A73E	>65	MALE	G1-2	Stage I
TCGA-DD-A1ED	>65	MALE	G1-2	Stage I
TCGA-BC-A69I	>65	MALE	G1-2	Stage I
TCGA-FV-A2QR	>65	MALE	G1-2	Stage I
TCGA-DD-A3A2	>65	FEMALE	G1-2	Stage I
TCGA-DD-A73F	>65	FEMALE	G1-2	Stage I
TCGA-G3-AAV4	>65	FEMALE	G1-2	Stage I
TCGA-DD-A4NB	<=65	MALE	G1-2	Stage I
TCGA-DD-AAVW	<=65	MALE	G1-2	Stage I
TCGA-DD-AAVZ	<=65	MALE	G1-2	Stage I
TCGA-DD-AAVQ	<=65	MALE	G1-2	Stage I
TCGA-DD-AAD3	<=65	MALE	G1-2	Stage I
TCGA-DD-AAVR	<=65	MALE	G1-2	Stage I
TCGA-DD-A3A3	<=65	MALE	G1-2	Stage I
TCGA-DD-A1EI	<=65	MALE	G1-2	Stage I
TCGA-LG-A9QC	<=65	MALE	G1-2	Stage I
TCGA-G3-AAUZ	<=65	MALE	G1-2	Stage I
TCGA-DD-AAE3	<=65	MALE	G1-2	Stage I
TCGA-DD-AAC9	<=65	MALE	G1-2	Stage I
TCGA-FV-A4ZQ	<=65	MALE	G1-2	Stage I
TCGA-DD-AAW0	<=65	MALE	G1-2	Stage I
TCGA-DD-AADY	<=65	FEMALE	G1-2	Stage I
TCGA-DD-AAVS	<=65	MALE	G1-2	Stage I
TCGA-DD-A11D	<=65	FEMALE	G1-2	Stage I
TCGA-XR-A8TG	<=65	MALE	G1-2	Stage I
TCGA-G3-A25Z	<=65	MALE	G1-2	Stage I
TCGA-G3-AAV0	<=65	MALE	G1-2	Stage I
TCGA-DD-AAE6	<=65	FEMALE	G1-2	Stage I
TCGA-G3-A5SJ	<=65	MALE	G1-2	Stage I
TCGA-DD-AAEB	<=65	MALE	G1-2	Stage I
TCGA-DD-A4NS	<=65	FEMALE	G1-2	Stage I
TCGA-DD-AACC	<=65	MALE	G1-2	Stage I
TCGA-G3-A3CK	<=65	MALE	G1-2	Stage I
TCGA-DD-AADS	<=65	MALE	G1-2	Stage I
TCGA-G3-A25S	<=65	MALE	G1-2	Stage I
TCGA-RC-A7SF	>65	MALE	G1-2	Stage I
TCGA-BC-A3KF	>65	FEMALE	G1-2	Stage I
TCGA-DD-AAD2	>65	MALE	G1-2	Stage I
TCGA-G3-A25V	>65	MALE	G1-2	Stage I
TCGA-DD-AAW2	>65	MALE	G1-2	Stage I
TCGA-DD-AAW3	>65	MALE	G1-2	Stage I
TCGA-DD-AACT	>65	FEMALE	G1-2	Stage I
TCGA-5C-A9VH	>65	MALE	G1-2	Stage I
TCGA-DD-A1E9	>65	MALE	G1-2	Stage I
TCGA-DD-AACK	>65	MALE	G1-2	Stage I
TCGA-DD-A3A0	>65	MALE	G1-2	Stage I
TCGA-DD-A73A	>65	MALE	G1-2	Stage I
TCGA-G3-A3CI	>65	MALE	G1-2	Stage I
TCGA-DD-AAE7	>65	MALE	G1-2	Stage I
TCGA-DD-A73B	>65	FEMALE	G1-2	Stage I
TCGA-DD-A1EB	>65	FEMALE	G1-2	Stage I
TCGA-DD-AAEI	>65	MALE	G1-2	Stage I
TCGA-DD-A4NF	>65	MALE	G1-2	Stage I
TCGA-DD-AAEH	>65	MALE	G1-2	Stage I
TCGA-DD-AAD0	>65	FEMALE	G1-2	Stage I
TCGA-DD-A11B	>65	MALE	G1-2	Stage I
TCGA-DD-AAD8	>65	FEMALE	G1-2	Stage I
TCGA-ED-A627	>65	MALE	G1-2	Stage I
TCGA-BD-A3EP	>65	FEMALE	G1-2	Stage I
TCGA-HP-A5MZ	>65	MALE	G1-2	Stage I
TCGA-DD-A39X	>65	FEMALE	G1-2	Stage I
TCGA-G3-A3CG	>65	MALE	G1-2	Stage I
TCGA-FV-A496	>65	FEMALE	G1-2	Stage I
TCGA-DD-A1EC	<=65	FEMALE	G3-4	Stage I
TCGA-DD-A4NP	<=65	MALE	G3-4	Stage I
TCGA-DD-AACN	<=65	MALE	G3-4	Stage I
TCGA-DD-AACS	<=65	MALE	G3-4	Stage I
TCGA-DD-AACO	<=65	MALE	G3-4	Stage I
TCGA-DD-AACW	<=65	MALE	G3-4	Stage I
TCGA-DD-AADI	<=65	FEMALE	G3-4	Stage I
TCGA-DD-AADP	<=65	MALE	G3-4	Stage I
TCGA-DD-AAE8	<=65	MALE	G3-4	Stage I
TCGA-RC-A7S9	<=65	FEMALE	G3-4	Stage I
TCGA-DD-AADW	<=65	MALE	G3-4	Stage I
TCGA-DD-AADV	<=65	MALE	G3-4	Stage I
TCGA-DD-AAED	<=65	MALE	G3-4	Stage I
TCGA-DD-AAE2	<=65	MALE	G3-4	Stage I
TCGA-G3-A25Y	<=65	FEMALE	G3-4	Stage I
TCGA-DD-AAE1	<=65	MALE	G3-4	Stage I
TCGA-DD-AADC	<=65	MALE	G3-4	Stage I
TCGA-DD-AACV	<=65	MALE	G3-4	Stage I
TCGA-DD-AAD5	<=65	MALE	G3-4	Stage I
TCGA-DD-AADO	<=65	MALE	G3-4	Stage I
TCGA-DD-A4ND	<=65	FEMALE	G3-4	Stage I
TCGA-DD-A4NN	<=65	FEMALE	G3-4	Stage I
TCGA-DD-A1EF	<=65	FEMALE	G3-4	Stage I
TCGA-DD-AADR	<=65	MALE	G3-4	Stage I
TCGA-RC-A7SK	<=65	MALE	G3-4	Stage I
TCGA-DD-AAEG	<=65	FEMALE	G3-4	Stage I
TCGA-DD-AACU	<=65	MALE	G3-4	Stage I
TCGA-DD-AACY	<=65	MALE	G3-4	Stage I
TCGA-DD-AACE	<=65	MALE	G3-4	Stage I
TCGA-G3-A25U	<=65	FEMALE	G3-4	Stage I
TCGA-MI-A75C	<=65	MALE	G3-4	Stage I
TCGA-DD-AACP	<=65	MALE	G3-4	Stage I
TCGA-DD-AACA	<=65	MALE	G3-4	Stage I
TCGA-DD-AAEA	<=65	MALE	G3-4	Stage I
TCGA-DD-AACL	>65	FEMALE	G3-4	Stage I
TCGA-DD-AADA	>65	FEMALE	G3-4	Stage I
TCGA-DD-A39Y	>65	MALE	G3-4	Stage I
TCGA-DD-A11A	>65	MALE	G3-4	Stage I
TCGA-DD-AACF	>65	MALE	G3-4	Stage I
TCGA-DD-A11C	>65	MALE	G3-4	Stage I
TCGA-DD-AAE9	>65	MALE	G3-4	Stage I
TCGA-DD-AADJ	>65	FEMALE	G3-4	Stage I
TCGA-DD-AAC8	>65	MALE	G3-4	Stage I
TCGA-DD-A73G	>65	FEMALE	G3-4	Stage I
TCGA-DD-AACB	>65	FEMALE	G3-4	Stage I
TCGA-DD-A1EG	>65	MALE	G3-4	Stage I
TCGA-DD-A4NR	>65	FEMALE	G3-4	Stage I
TCGA-DD-AACD	<=65	MALE	G3-4	Stage I
TCGA-DD-AADE	<=65	MALE	G3-4	Stage I
TCGA-DD-AADB	<=65	MALE	G3-4	Stage I
TCGA-DD-AADD	<=65	MALE	G3-4	Stage I
TCGA-DD-AAD1	<=65	FEMALE	G3-4	Stage I
TCGA-DD-AAEE	<=65	MALE	G3-4	Stage I
TCGA-DD-AADL	<=65	MALE	G3-4	Stage I
TCGA-DD-AACZ	<=65	FEMALE	G3-4	Stage I
TCGA-DD-AADF	<=65	FEMALE	G3-4	Stage I
TCGA-G3-A7M8	<=65	MALE	G1-2	Stage I
TCGA-2Y-A9GV	<=65	FEMALE	G1-2	Stage I
TCGA-MR-A520	<=65	MALE	G1-2	Stage I
TCGA-EP-A12J	<=65	MALE	G1-2	Stage I
TCGA-K7-A5RF	<=65	MALE	G1-2	Stage I
TCGA-G3-A7M7	<=65	MALE	G1-2	Stage I
TCGA-K7-A5RG	>65	MALE	G1-2	Stage I
TCGA-XR-A8TF	>65	MALE	G1-2	Stage I
TCGA-FV-A3R3	<=65	FEMALE	G1-2	Stage I
TCGA-XR-A8TC	<=65	FEMALE	G1-2	Stage I
TCGA-EP-A2KB	<=65	FEMALE	G1-2	Stage I
TCGA-UB-A7ME	<=65	MALE	G1-2	Stage I
TCGA-2Y-A9GT	<=65	MALE	G1-2	Stage I
TCGA-ES-A2HT	<=65	MALE	G1-2	Stage I
TCGA-O8-A75V	<=65	MALE	G1-2	Stage I
TCGA-2Y-A9GU	<=65	FEMALE	G1-2	Stage I
TCGA-2Y-A9H1	<=65	MALE	G1-2	Stage I
TCGA-GJ-A3OU	<=65	MALE	G1-2	Stage I
TCGA-BC-A10Z	<=65	FEMALE	G1-2	Stage I
TCGA-2Y-A9GW	<=65	MALE	G1-2	Stage I
TCGA-K7-A6G5	>65	MALE	G1-2	Stage I
TCGA-2Y-A9HB	>65	MALE	G1-2	Stage I
TCGA-GJ-A9DB	>65	MALE	G1-2	Stage I
TCGA-2Y-A9H6	>65	FEMALE	G1-2	Stage I
TCGA-2Y-A9H4	>65	MALE	G1-2	Stage I
TCGA-WJ-A86L	>65	FEMALE	G1-2	Stage I
TCGA-2Y-A9GX	>65	MALE	G1-2	Stage I
TCGA-2Y-A9H9	>65	MALE	G1-2	Stage I
TCGA-EP-A26S	>65	MALE	G1-2	Stage I
TCGA-EP-A3JL	>65	MALE	G1-2	Stage I
TCGA-G3-A7M5	>65	MALE	G1-2	Stage I
TCGA-ES-A2HS	>65	MALE	G1-2	Stage I
TCGA-FV-A2QQ	>65	MALE	G1-2	Stage I
TCGA-2Y-A9H7	>65	FEMALE	G1-2	Stage I
TCGA-MR-A8JO	<=65	MALE	G3-4	Stage I
TCGA-2Y-A9H5	<=65	FEMALE	G3-4	Stage I
TCGA-G3-A7M6	<=65	FEMALE	G3-4	Stage I
TCGA-EP-A2KC	<=65	MALE	G3-4	Stage I
TCGA-BW-A5NQ	<=65	MALE	G3-4	Stage I
TCGA-2Y-A9H2	<=65	FEMALE	G3-4	Stage I
TCGA-WX-AA44	<=65	FEMALE	G3-4	Stage I
TCGA-UB-A7MD	>65	MALE	G3-4	Stage I
TCGA-NI-A8LF	>65	MALE	G3-4	Stage I
TCGA-DD-AADN	<=65	MALE	G3-4	Stage I
TCGA-DD-AA3A	>65	FEMALE	G3-4	Stage I
TCGA-UB-AA0V	>65	FEMALE	G1-2	Stage I
TCGA-5C-AAPD	<=65	MALE	G1-2	Stage II
TCGA-KR-A7K7	<=65	FEMALE	G1-2	Stage II
TCGA-G3-AAV7	<=65	MALE	G1-2	Stage II
TCGA-DD-AAVX	<=65	MALE	G1-2	Stage II
TCGA-DD-A39Z	<=65	FEMALE	G1-2	Stage II
TCGA-CC-5261	<=65	MALE	G1-2	Stage II
TCGA-G3-A5SI	<=65	MALE	G1-2	Stage II
TCGA-DD-AAVU	<=65	MALE	G1-2	Stage II
TCGA-ED-A459	<=65	MALE	G1-2	Stage II
TCGA-CC-A7IG	<=65	MALE	G1-2	Stage II
TCGA-CC-5258	<=65	MALE	G1-2	Stage II
TCGA-FV-A495	<=65	FEMALE	G1-2	Stage II
TCGA-CC-A8HV	<=65	FEMALE	G1-2	Stage II
TCGA-G3-A3CJ	<=65	MALE	G1-2	Stage II
TCGA-RC-A7SB	<=65	MALE	G1-2	Stage II
TCGA-DD-A4NJ	<=65	FEMALE	G1-2	Stage II
TCGA-CC-A9FS	<=65	MALE	G1-2	Stage II
TCGA-5R-AA1C	<=65	MALE	G1-2	Stage II
TCGA-5C-A9VG	<=65	MALE	G1-2	Stage II
TCGA-G3-AAV3	<=65	FEMALE	G1-2	Stage II
TCGA-ED-A5KG	<=65	FEMALE	G1-2	Stage II
TCGA-ED-A7PZ	<=65	MALE	G1-2	Stage II
TCGA-WQ-AB4B	<=65	MALE	G1-2	Stage II
TCGA-MI-A75G	<=65	MALE	G1-2	Stage II
TCGA-5R-AAAM	<=65	FEMALE	G1-2	Stage II
TCGA-DD-A4NI	>65	MALE	G1-2	Stage II
TCGA-G3-AAV5	>65	MALE	G1-2	Stage II
TCGA-DD-A1EA	>65	MALE	G1-2	Stage II
TCGA-RG-A7D4	>65	MALE	G1-2	Stage II
TCGA-G3-A5SL	>65	MALE	G1-2	Stage II
TCGA-DD-A3A6	>65	FEMALE	G1-2	Stage II
TCGA-DD-AACJ	>65	MALE	G1-2	Stage II
TCGA-DD-A3A8	>65	MALE	G1-2	Stage II
TCGA-FV-A3I0	>65	FEMALE	G1-2	Stage II
TCGA-DD-A118	>65	FEMALE	G1-2	Stage II
TCGA-LG-A6GG	>65	FEMALE	G1-2	Stage II
TCGA-ED-A7PY	<=65	FEMALE	G3-4	Stage II
TCGA-DD-A1EL	<=65	MALE	G3-4	Stage II
TCGA-RC-A6M3	<=65	MALE	G3-4	Stage II
TCGA-DD-A114	<=65	MALE	G3-4	Stage II
TCGA-RC-A7SH	<=65	MALE	G3-4	Stage II
TCGA-DD-AACM	<=65	MALE	G3-4	Stage II
TCGA-ED-A7PX	<=65	FEMALE	G3-4	Stage II
TCGA-DD-AACQ	<=65	MALE	G3-4	Stage II
TCGA-DD-AAEK	<=65	MALE	G3-4	Stage II
TCGA-ED-A7XP	<=65	FEMALE	G3-4	Stage II
TCGA-DD-A113	<=65	FEMALE	G3-4	Stage II
TCGA-CC-A7IJ	<=65	MALE	G3-4	Stage II
TCGA-DD-AAVV	<=65	MALE	G3-4	Stage II
TCGA-ED-A4XI	<=65	MALE	G3-4	Stage II
TCGA-G3-A5SM	<=65	MALE	G3-4	Stage II
TCGA-DD-AADM	<=65	MALE	G3-4	Stage II
TCGA-DD-AADQ	<=65	MALE	G3-4	Stage II
TCGA-DD-AADU	<=65	MALE	G3-4	Stage II
TCGA-DD-A4NQ	<=65	MALE	G3-4	Stage II
TCGA-BC-A69H	<=65	MALE	G3-4	Stage II
TCGA-DD-AACX	>65	MALE	G3-4	Stage II
TCGA-BC-A3KG	>65	FEMALE	G3-4	Stage II
TCGA-DD-AADK	>65	FEMALE	G3-4	Stage II
TCGA-DD-AACI	>65	MALE	G3-4	Stage II
TCGA-DD-AACH	>65	MALE	G3-4	Stage II
TCGA-G3-A25X	>65	MALE	G3-4	Stage II
TCGA-RC-A6M6	>65	MALE	G3-4	Stage II
TCGA-BC-A217	>65	FEMALE	G3-4	Stage II
TCGA-DD-A39V	>65	MALE	G3-4	Stage II
TCGA-DD-AACG	<=65	MALE	G3-4	Stage II
TCGA-UB-A7MA	<=65	FEMALE	G1-2	Stage II
TCGA-2Y-A9H3	<=65	MALE	G1-2	Stage II
TCGA-WX-AA46	<=65	MALE	G1-2	Stage II
TCGA-DD-A73D	>65	FEMALE	G1-2	Stage II
TCGA-ZS-A9CE	>65	FEMALE	G1-2	Stage II
TCGA-QA-A7B7	<=65	MALE	G1-2	Stage II
TCGA-ZS-A9CG	<=65	MALE	G1-2	Stage II
TCGA-UB-AA0U	<=65	MALE	G1-2	Stage II
TCGA-BD-A3ER	<=65	MALE	G1-2	Stage II
TCGA-ZS-A9CF	<=65	MALE	G1-2	Stage II
TCGA-4R-AA8I	>65	MALE	G1-2	Stage II
TCGA-2Y-A9HA	>65	MALE	G1-2	Stage II
TCGA-ZS-A9CD	>65	MALE	G1-2	Stage II
TCGA-GJ-A6C0	>65	FEMALE	G1-2	Stage II
TCGA-FV-A3I1	>65	FEMALE	G1-2	Stage II
TCGA-2Y-A9GZ	>65	FEMALE	G1-2	Stage II
TCGA-UB-A7MB	<=65	MALE	G3-4	Stage II
TCGA-2Y-A9GY	<=65	FEMALE	G3-4	Stage II
TCGA-K7-AAU7	<=65	MALE	G1-2	Stage II
TCGA-DD-A39W	<=65	FEMALE	G1-2	Stage III
TCGA-DD-A3A5	>65	FEMALE	G1-2	Stage III
TCGA-DD-A1EH	<=65	MALE	G3-4	Stage III
TCGA-CC-A123	<=65	FEMALE	G1-2	Stage III
TCGA-CC-5263	<=65	MALE	G1-2	Stage III
TCGA-CC-A3MB	<=65	MALE	G1-2	Stage III
TCGA-2Y-A9H0	<=65	MALE	G1-2	Stage III
TCGA-CC-A7IH	<=65	MALE	G1-2	Stage III
TCGA-CC-A7IF	<=65	MALE	G1-2	Stage III
TCGA-CC-A7IL	<=65	MALE	G1-2	Stage III
TCGA-DD-A4NV	<=65	MALE	G1-2	Stage III
TCGA-CC-A5UD	<=65	MALE	G1-2	Stage III
TCGA-G3-A25T	<=65	FEMALE	G1-2	Stage III
TCGA-DD-A115	<=65	MALE	G1-2	Stage III
TCGA-CC-A3MC	<=65	MALE	G1-2	Stage III
TCGA-DD-AAW1	<=65	MALE	G1-2	Stage III
TCGA-DD-AAVY	<=65	MALE	G1-2	Stage III
TCGA-CC-A7IE	<=65	MALE	G1-2	Stage III
TCGA-CC-A9FV	<=65	MALE	G1-2	Stage III
TCGA-CC-A3MA	<=65	MALE	G1-2	Stage III
TCGA-BC-A216	<=65	FEMALE	G1-2	Stage III
TCGA-CC-A9FW	>65	MALE	G1-2	Stage III
TCGA-CC-5264	>65	MALE	G1-2	Stage III
TCGA-CC-A8HT	>65	MALE	G1-2	Stage III
TCGA-FV-A4ZP	>65	MALE	G1-2	Stage III
TCGA-DD-A4NK	>65	FEMALE	G1-2	Stage III
TCGA-DD-A3A4	<=65	MALE	G3-4	Stage III
TCGA-CC-A8HU	<=65	FEMALE	G3-4	Stage III
TCGA-CC-A3M9	<=65	MALE	G3-4	Stage III
TCGA-CC-A1HT	<=65	MALE	G3-4	Stage III
TCGA-CC-A7II	<=65	MALE	G3-4	Stage III
TCGA-CC-A7IK	<=65	MALE	G3-4	Stage III
TCGA-CC-A5UC	<=65	MALE	G3-4	Stage III
TCGA-DD-A116	>65	MALE	G3-4	Stage III
TCGA-DD-A1EE	>65	MALE	G3-4	Stage III
TCGA-BC-4072	>65	FEMALE	G3-4	Stage III
TCGA-DD-A73C	<=65	FEMALE	G1-2	Stage III
TCGA-ED-A7XO	<=65	MALE	G1-2	Stage III
TCGA-CC-A9FU	<=65	FEMALE	G1-2	Stage III
TCGA-G3-A3CH	<=65	MALE	G1-2	Stage III
TCGA-ED-A97K	<=65	MALE	G1-2	Stage III
TCGA-ED-A82E	<=65	FEMALE	G1-2	Stage III
TCGA-LG-A9QD	>65	MALE	G1-2	Stage III
TCGA-DD-A4NG	>65	MALE	G1-2	Stage III
TCGA-5R-AA1D	<=65	FEMALE	G3-4	Stage III
TCGA-ED-A66X	<=65	MALE	G3-4	Stage III
TCGA-ED-A8O6	<=65	FEMALE	G3-4	Stage III
TCGA-ED-A66Y	<=65	FEMALE	G3-4	Stage III
TCGA-G3-AAV6	<=65	FEMALE	G3-4	Stage III
TCGA-ED-A8O5	<=65	FEMALE	G3-4	Stage III
TCGA-DD-AAD6	>65	MALE	G3-4	Stage III
TCGA-BC-A5W4	>65	MALE	G3-4	Stage III
TCGA-DD-AADG	>65	MALE	G3-4	Stage III
TCGA-DD-A4NE	>65	FEMALE	G3-4	Stage III
TCGA-DD-AAE0	<=65	FEMALE	G3-4	Stage III
TCGA-DD-A3A1	<=65	MALE	G1-2	Stage III
TCGA-XR-A8TE	<=65	MALE	G1-2	Stage III
TCGA-NI-A4U2	>65	MALE	G1-2	Stage III
TCGA-RC-A6M4	>65	FEMALE	G1-2	Stage III
TCGA-BC-4073	>65	MALE	G3-4	Stage III
TCGA-WX-AA47	<=65	FEMALE	G1-2	Stage III
TCGA-BW-A5NO	<=65	MALE	G1-2	Stage III
TCGA-BC-A10X	<=65	FEMALE	G1-2	Stage III
TCGA-UB-A7MF	<=65	MALE	G1-2	Stage III
TCGA-EP-A3RK	>65	MALE	G1-2	Stage III
TCGA-EP-A2KA	<=65	FEMALE	G3-4	Stage III
TCGA-UB-A7MC	<=65	MALE	G3-4	Stage III
TCGA-YA-A8S7	>65	MALE	G3-4	Stage III
TCGA-XR-A8TD	<=65	FEMALE	G3-4	Stage III
TCGA-G3-A6UC	<=65	MALE	G1-2	Stage III
TCGA-G3-A25W	>65	FEMALE	G1-2	Stage III
TCGA-DD-A4NH	<=65	FEMALE	G3-4	Stage III
TCGA-DD-A3A7	>65	MALE	G3-4	Stage III
TCGA-CC-A5UE	<=65	MALE	G1-2	Stage III
TCGA-PD-A5DF	<=65	FEMALE	G1-2	Stage III
TCGA-3K-AAZ8	<=65	MALE	G1-2	Stage III
TCGA-G3-A7M9	>65	MALE	G1-2	Stage III
TCGA-DD-A1EJ	>65	FEMALE	G1-2	Stage III
TCGA-DD-A4NA	>65	FEMALE	G3-4	Stage III
TCGA-CC-A8HS	<=65	MALE	G1-2	Stage III
TCGA-CC-5260	<=65	FEMALE	G1-2	Stage III
TCGA-CC-5262	>65	MALE	G1-2	Stage III
TCGA-CC-5259	<=65	FEMALE	G1-2	Stage III
TCGA-MI-A75E	<=65	MALE	G1-2	Stage III
TCGA-G3-AAV1	<=65	MALE	G3-4	Stage III
TCGA-BC-A8YO	>65	FEMALE	G3-4	Stage III
TCGA-BW-A5NP	<=65	FEMALE	G3-4	Stage IV
TCGA-DD-A119	<=65	MALE	G3-4	Stage IV
TCGA-RC-A6M5	<=65	FEMALE	G1-2	Stage IV
TCGA-DD-A1EK	<=65	FEMALE	G1-2	Stage IV
TCGA-DD-A3A9	<=65	FEMALE	G1-2	Stage IV
